# Supplementary material for: (Z)-5-(3,4,5-Tri­meth­oxy­styr­yl)-2,3-di­hydro­thieno[3,4-b][1,4]dioxine
Source: Acta Crystallogr Sect E Struct Rep Online. 2014 Mar 5;70(Pt 4):o384. doi: 10.1107/S1600536814004437 (PMC3998537; doi:10.1107/S1600536814004437)
Supplement: Supplementary file 1 [file e-70-0o384-sup1.cif]

##############################################################################
#                                                                            #
# This CIF contains the data in a paper accepted for publication in          #
# Acta Crystallographica Section E. It conforms to the requirements of       #
# Notes for Authors for Acta Crystallographica Section E, and has been       #
# peer reviewed under the auspices of the IUCr Commission on Journals.       #
#                                                                            #
# Full details of the Crystallographic Information File format               #
# are given in the paper "The Crystallographic Information File (CIF):       #
# a New Standard Archive File for Crystallography" by S. R. Hall, F. H.      #
# Allen and I. D. Brown [Acta Cryst. (1991), A47, 655-685].                  #
#                                                                            #
# The current version of the core CIF dictionary is obtainable from          #
# ftp://ftp.iucr.org/pub/cif_core.dic.                                       #
#                                                                            #
# Software is freely available for graphical display of the structure(s)     #
# in this CIF. For information consult the CIF software page                 #
# http://www.iucr.org/resources/cif/software.                                #
#                                                                            #
# This file may be used for bona fide research purposes within the           #
# scientific community so long as proper attribution is given to the journal # 
# article from which it was obtained.                                        #
#                                                                            #
##############################################################################
data_I
_audit_creation_method     SHELXL-97
_database_code_depnum_ccdc_archive     'CCDC 988810'
_chemical_name_systematic
;\
(<i>Z</i>)-5-(3,4,5-Trimethoxystyryl)-2,3-\
dihydrothieno[3,4-<i>b</i>][1,4]dioxine
;
_chemical_name_common     ?
_chemical_formula_moiety     'C17 H18 O5 S'
_chemical_formula_sum     'C17 H18 O5 S'
_chemical_formula_iupac     'C17 H18 O5 S'
_chemical_formula_weight     334.37
_chemical_melting_point     ?
_symmetry_cell_setting     triclinic
_symmetry_space_group_name_H-M     'P -1'
_symmetry_space_group_name_Hall     '-P 1'
loop_
    _symmetry_equiv_pos_as_xyz
    'x, y, z'
    '-x, -y, -z'
_cell_length_a     8.197(2)
_cell_length_b     8.4527(15)
_cell_length_c     11.835(3)
_cell_angle_alpha     88.7740(10)
_cell_angle_beta     85.484(3)
_cell_angle_gamma     76.422(2)
_cell_volume     794.6(3)
_cell_formula_units_Z     2
_cell_measurement_reflns_used     3471
_cell_measurement_theta_min     2.5
_cell_measurement_theta_max     28.3
_cell_measurement_temperature     296(2)
_exptl_crystal_description     block
_exptl_crystal_colour     colorless
_exptl_crystal_size_max     0.30
_exptl_crystal_size_mid     0.28
_exptl_crystal_size_min     0.26
_exptl_crystal_density_diffrn     1.397
_exptl_crystal_density_meas     ?
_exptl_crystal_density_method     'not measured'
_exptl_crystal_F_000     352
_exptl_absorpt_coefficient_mu     0.227
_exptl_absorpt_correction_type     multi-scan
_exptl_absorpt_process_details     '(SADABS; Bruker, 2008)'
_exptl_absorpt_correction_T_min     0.9625
_exptl_absorpt_correction_T_max     0.9854
_exptl_special_details
;
;
_diffrn_ambient_temperature     296(2)
_diffrn_radiation_type     MoK\a
_diffrn_radiation_wavelength     0.71073
_diffrn_radiation_source     'fine-focus sealed tube'
_diffrn_radiation_monochromator     graphite
_diffrn_measurement_device_type     'Bruker SMART CCD'
_diffrn_measurement_method     \w
_diffrn_detector_area_resol_mean     ?
_diffrn_reflns_number     4342
_diffrn_reflns_av_R_equivalents     0.1585
_diffrn_reflns_av_sigmaI/netI     0.0993
_diffrn_reflns_theta_min     2.48
_diffrn_reflns_theta_max     25.99
_diffrn_reflns_theta_full     25.99
_diffrn_measured_fraction_theta_max     0.979
_diffrn_measured_fraction_theta_full     0.979
_diffrn_reflns_limit_h_min     -10
_diffrn_reflns_limit_h_max     5
_diffrn_reflns_limit_k_min     -10
_diffrn_reflns_limit_k_max     10
_diffrn_reflns_limit_l_min     -14
_diffrn_reflns_limit_l_max     14
_diffrn_standards_number     ?
_diffrn_standards_interval_count     ?
_diffrn_standards_interval_time     ?
_diffrn_standards_decay_%     0
_refine_special_details
;
Refinement of <i>F</i>^2^ against ALL reflections. The weighted <i>R</i>-factor
<i>wR</i> and goodness of fit <i>S</i> are based on <i>F</i>^2^, conventional
<i>R</i>-factors <i>R</i> are based on <i>F</i>, with <i>F</i> set to zero for
negative <i>F</i>^2^. The threshold expression of <i>F</i>^2^ >
\s(<i>F</i>^2^) is used only for calculating <i>R</i>-factors(gt) <i>etc</i>.
and is not relevant to the choice of reflections for refinement.
<i>R</i>-factors based on <i>F</i>^2^ are statistically about twice as large
as those based on <i>F</i>, and <i>R</i>- factors based on ALL data will be
even larger.
;
_reflns_number_total     3059
_reflns_number_gt     2766
_reflns_threshold_expression     I>2\s(I)
_refine_ls_structure_factor_coef     Fsqd
_refine_ls_matrix_type     full
_refine_ls_R_factor_all     0.0696
_refine_ls_R_factor_gt     0.0658
_refine_ls_wR_factor_gt     0.1743
_refine_ls_wR_factor_ref     0.1794
_refine_ls_goodness_of_fit_ref     0.988
_refine_ls_restrained_S_all     0.988
_refine_ls_number_reflns     3059
_refine_ls_number_parameters     212
_refine_ls_number_restraints     0
_refine_ls_hydrogen_treatment     constr
_refine_ls_weighting_scheme     calc
_refine_ls_weighting_details
         'calc w=1/[\s^2^(Fo^2^)+(0.1373P)^2^+0.0901P] where P=(Fo^2^+2Fc^2^)/3'
_atom_sites_solution_hydrogens     geom
_atom_sites_solution_primary     direct
_atom_sites_solution_secondary     difmap
_refine_ls_shift/su_max     0.000
_refine_ls_shift/su_mean     0.000
_refine_diff_density_max     0.574
_refine_diff_density_min     -0.686
_refine_ls_extinction_method     'SHELXL97 (Sheldrick, 2008)'
_refine_ls_extinction_coef     0.75(5)
_refine_ls_extinction_expression
                                  'Fc^*^=kFc[1+0.001xFc^2^\l^3^/sin(2\q)]^-1/4^'
loop_
    _atom_type_symbol
    _atom_type_description
    _atom_type_scat_dispersion_real
    _atom_type_scat_dispersion_imag
    _atom_type_scat_source
    'C' 'C' 0.0033 0.0016
                         'International Tables Vol C Tables 4.2.6.8 and 6.1.1.4'
    'H' 'H' 0.0000 0.0000
                         'International Tables Vol C Tables 4.2.6.8 and 6.1.1.4'
    'O' 'O' 0.0106 0.0060
                         'International Tables Vol C Tables 4.2.6.8 and 6.1.1.4'
    'S' 'S' 0.1246 0.1234
                         'International Tables Vol C Tables 4.2.6.8 and 6.1.1.4'
_computing_data_collection     'SMART (Bruker, 2008)'
_computing_cell_refinement     'SAINT (Bruker, 2008)'
_computing_data_reduction     'SAINT (Bruker, 2008)'
_computing_structure_solution     'SHELXS97 (Sheldrick, 2008)'
_computing_structure_refinement     'SHELXL97 (Sheldrick, 2008)'
_computing_molecular_graphics     'SHELXTL (Sheldrick, 2008)'
_computing_publication_material     'SHELXL97 (Sheldrick, 2008)'
loop_
    _atom_site_type_symbol
    _atom_site_label
    _atom_site_fract_x
    _atom_site_fract_y
    _atom_site_fract_z
    _atom_site_U_iso_or_equiv
    _atom_site_adp_type
    _atom_site_calc_flag
    _atom_site_refinement_flags
    _atom_site_occupancy
    _atom_site_symmetry_multiplicity
    _atom_site_disorder_assembly
    _atom_site_disorder_group
    C C1 0.7976(2) 0.5843(2) 0.05341(13) 0.0332(4) Uani d . 1 1 . .
    H H1 0.7750 0.6054 -0.0219 0.040 Uiso calc R 1 1 . .
    C C2 0.8766(2) 0.6846(2) 0.10955(14) 0.0341(4) Uani d . 1 1 . .
    C C3 0.9126(2) 0.6527(2) 0.22295(14) 0.0346(4) Uani d . 1 1 . .
    C C4 0.8656(2) 0.5213(2) 0.27815(13) 0.0339(4) Uani d . 1 1 . .
    C C5 0.7875(2) 0.4201(2) 0.22159(13) 0.0339(4) Uani d . 1 1 . .
    H H5 0.7591 0.3311 0.2588 0.041 Uiso calc R 1 1 . .
    C C6 0.75215(19) 0.4526(2) 0.10883(13) 0.0319(4) Uani d . 1 1 . .
    C C7 0.6789(2) 0.3434(2) 0.04398(13) 0.0358(4) Uani d . 1 1 . .
    H H7 0.7074 0.3418 -0.0337 0.043 Uiso calc R 1 1 . .
    C C8 0.5779(2) 0.2464(2) 0.07919(14) 0.0362(4) Uani d . 1 1 . .
    H H8 0.5606 0.1761 0.0243 0.043 Uiso calc R 1 1 . .
    C C9 0.4900(2) 0.2326(2) 0.19020(14) 0.0354(4) Uani d . 1 1 . .
    C C10 0.3068(3) 0.2738(3) 0.37088(18) 0.0544(6) Uani d . 1 1 . .
    H H10 0.2395 0.3115 0.4362 0.065 Uiso calc R 1 1 . .
    C C11 0.3539(2) 0.1146(3) 0.33906(15) 0.0439(5) Uani d . 1 1 . .
    C C12 0.4559(2) 0.0932(2) 0.23456(13) 0.0340(4) Uani d . 1 1 . .
    C C13 0.4314(3) -0.1752(2) 0.23211(18) 0.0548(6) Uani d . 1 1 . .
    H H13A 0.4955 -0.2826 0.2088 0.066 Uiso calc R 1 1 . .
    H H13B 0.3206 -0.1585 0.2040 0.066 Uiso calc R 1 1 . .
    C C14 0.4144(4) -0.1663(3) 0.3584(2) 0.0671(7) Uani d . 1 1 . .
    H H14A 0.3653 -0.2536 0.3888 0.081 Uiso calc R 1 1 . .
    H H14B 0.5250 -0.1809 0.3865 0.081 Uiso calc R 1 1 . .
    C C15 0.8706(3) 0.8662(2) -0.04727(16) 0.0465(5) Uani d . 1 1 . .
    H H15A 0.9172 0.7818 -0.1016 0.070 Uiso calc R 1 1 . .
    H H15B 0.9068 0.9631 -0.0697 0.070 Uiso calc R 1 1 . .
    H H15C 0.7500 0.8883 -0.0437 0.070 Uiso calc R 1 1 . .
    C C16 0.9071(3) 0.9017(3) 0.3128(2) 0.0597(6) Uani d . 1 1 . .
    H H16A 0.8508 0.9574 0.2502 0.090 Uiso calc R 1 1 . .
    H H16B 0.9818 0.9629 0.3387 0.090 Uiso calc R 1 1 . .
    H H16C 0.8253 0.8909 0.3734 0.090 Uiso calc R 1 1 . .
    C C17 0.8570(3) 0.3659(3) 0.44741(16) 0.0570(6) Uani d . 1 1 . .
    H H17A 0.7378 0.3771 0.4470 0.085 Uiso calc R 1 1 . .
    H H17B 0.8873 0.3637 0.5243 0.085 Uiso calc R 1 1 . .
    H H17C 0.9152 0.2664 0.4103 0.085 Uiso calc R 1 1 . .
    O O1 0.92692(17) 0.81485(16) 0.06163(10) 0.0434(4) Uani d . 1 1 . .
    O O2 1.00158(17) 0.74368(16) 0.27742(11) 0.0449(4) Uani d . 1 1 . .
    O O3 0.90251(18) 0.49911(17) 0.38942(10) 0.0426(4) Uani d . 1 1 . .
    O O4 0.3099(2) -0.0118(2) 0.39693(13) 0.0637(5) Uani d . 1 1 . .
    O O5 0.51392(17) -0.05526(15) 0.18353(10) 0.0418(4) Uani d . 1 1 . .
    S S1 0.38731(7) 0.39573(6) 0.27505(5) 0.0536(3) Uani d . 1 1 . .
loop_
    _atom_site_aniso_label
    _atom_site_aniso_U_11
    _atom_site_aniso_U_22
    _atom_site_aniso_U_33
    _atom_site_aniso_U_12
    _atom_site_aniso_U_13
    _atom_site_aniso_U_23
    C1 0.0339(8) 0.0410(9) 0.0268(7) -0.0138(7) 0.0016(6) -0.0030(6)
    C2 0.0317(8) 0.0386(9) 0.0341(8) -0.0145(7) 0.0038(6) -0.0020(7)
    C3 0.0356(8) 0.0388(9) 0.0329(8) -0.0154(7) -0.0012(6) -0.0075(7)
    C4 0.0352(8) 0.0407(9) 0.0268(8) -0.0111(7) 0.0003(6) -0.0067(6)
    C5 0.0393(9) 0.0349(8) 0.0301(8) -0.0149(7) 0.0010(6) -0.0021(6)
    C6 0.0315(8) 0.0367(8) 0.0289(7) -0.0119(6) 0.0029(6) -0.0069(6)
    C7 0.0449(9) 0.0405(9) 0.0253(7) -0.0174(7) 0.0006(6) -0.0057(6)
    C8 0.0430(9) 0.0380(9) 0.0314(8) -0.0172(7) 0.0007(6) -0.0084(6)
    C9 0.0344(8) 0.0391(9) 0.0347(8) -0.0130(7) 0.0016(6) -0.0094(7)
    C10 0.0538(11) 0.0611(13) 0.0480(11) -0.0191(10) 0.0214(9) -0.0226(9)
    C11 0.0442(10) 0.0529(11) 0.0366(9) -0.0185(8) 0.0090(7) -0.0094(8)
    C12 0.0341(8) 0.0391(9) 0.0300(8) -0.0121(7) 0.0030(6) -0.0093(6)
    C13 0.0737(14) 0.0382(10) 0.0539(12) -0.0231(10) 0.0185(10) -0.0036(8)
    C14 0.0922(18) 0.0546(13) 0.0543(13) -0.0253(13) 0.0184(12) 0.0081(10)
    C15 0.0553(11) 0.0502(11) 0.0403(9) -0.0253(9) -0.0041(8) 0.0072(8)
    C16 0.0674(14) 0.0547(12) 0.0625(13) -0.0240(11) -0.0031(10) -0.0239(10)
    C17 0.0788(15) 0.0702(14) 0.0343(9) -0.0404(12) -0.0135(9) 0.0104(9)
    O1 0.0514(8) 0.0488(8) 0.0388(7) -0.0296(6) -0.0044(5) 0.0062(6)
    O2 0.0485(8) 0.0448(8) 0.0480(7) -0.0216(6) -0.0104(6) -0.0074(6)
    O3 0.0574(8) 0.0486(7) 0.0284(6) -0.0242(6) -0.0078(5) -0.0003(5)
    O4 0.0793(11) 0.0662(10) 0.0479(8) -0.0317(9) 0.0283(7) -0.0076(7)
    O5 0.0534(8) 0.0344(7) 0.0382(7) -0.0164(6) 0.0142(5) -0.0073(5)
    S1 0.0570(4) 0.0406(4) 0.0624(4) -0.0154(3) 0.0180(3) -0.0209(2)
_geom_special_details
;
All e.s.d.'s (except the e.s.d. in the dihedral angle between two l.s. planes)
are estimated using the full covariance matrix. The cell e.s.d.'s are taken
into account individually in the estimation of e.s.d.'s in distances, angles
and torsion angles; correlations between e.s.d.'s in cell parameters are only
used when they are defined by crystal symmetry. An approximate (isotropic)
treatment of cell e.s.d.'s is used for estimating e.s.d.'s involving l.s.
planes.
;
loop_
    _geom_bond_atom_site_label_1
    _geom_bond_atom_site_label_2
    _geom_bond_site_symmetry_2
    _geom_bond_distance
    _geom_bond_publ_flag
    C1 C2 . 1.389(2) ?
    C1 C6 . 1.391(2) ?
    C1 H1 . 0.9300 ?
    C2 O1 . 1.3611(19) ?
    C2 C3 . 1.404(2) ?
    C3 O2 . 1.3778(18) ?
    C3 C4 . 1.392(2) ?
    C4 O3 . 1.3734(19) ?
    C4 C5 . 1.393(2) ?
    C5 C6 . 1.396(2) ?
    C5 H5 . 0.9300 ?
    C6 C7 . 1.471(2) ?
    C7 C8 . 1.335(2) ?
    C7 H7 . 0.9300 ?
    C8 C9 . 1.464(2) ?
    C8 H8 . 0.9300 ?
    C9 C12 . 1.359(2) ?
    C9 S1 . 1.7322(17) ?
    C10 C11 . 1.363(3) ?
    C10 S1 . 1.713(2) ?
    C10 H10 . 0.9300 ?
    C11 O4 . 1.360(2) ?
    C11 C12 . 1.427(2) ?
    C12 O5 . 1.368(2) ?
    C13 O5 . 1.432(2) ?
    C13 C14 . 1.492(3) ?
    C13 H13A . 0.9700 ?
    C13 H13B . 0.9700 ?
    C14 O4 . 1.444(3) ?
    C14 H14A . 0.9700 ?
    C14 H14B . 0.9700 ?
    C15 O1 . 1.428(2) ?
    C15 H15A . 0.9600 ?
    C15 H15B . 0.9600 ?
    C15 H15C . 0.9600 ?
    C16 O2 . 1.431(3) ?
    C16 H16A . 0.9600 ?
    C16 H16B . 0.9600 ?
    C16 H16C . 0.9600 ?
    C17 O3 . 1.415(2) ?
    C17 H17A . 0.9600 ?
    C17 H17B . 0.9600 ?
    C17 H17C . 0.9600 ?
loop_
    _geom_angle_atom_site_label_1
    _geom_angle_atom_site_label_2
    _geom_angle_atom_site_label_3
    _geom_angle_site_symmetry_1
    _geom_angle_site_symmetry_3
    _geom_angle
    _geom_angle_publ_flag
    C2 C1 C6 . . 120.60(14) ?
    C2 C1 H1 . . 119.7 ?
    C6 C1 H1 . . 119.7 ?
    O1 C2 C1 . . 124.50(15) ?
    O1 C2 C3 . . 115.47(14) ?
    C1 C2 C3 . . 120.02(15) ?
    O2 C3 C4 . . 120.04(14) ?
    O2 C3 C2 . . 120.78(15) ?
    C4 C3 C2 . . 119.08(14) ?
    O3 C4 C3 . . 115.81(14) ?
    O3 C4 C5 . . 123.31(15) ?
    C3 C4 C5 . . 120.88(14) ?
    C4 C5 C6 . . 119.71(15) ?
    C4 C5 H5 . . 120.1 ?
    C6 C5 H5 . . 120.1 ?
    C1 C6 C5 . . 119.70(14) ?
    C1 C6 C7 . . 118.70(14) ?
    C5 C6 C7 . . 121.44(14) ?
    C8 C7 C6 . . 130.10(14) ?
    C8 C7 H7 . . 115.0 ?
    C6 C7 H7 . . 115.0 ?
    C7 C8 C9 . . 130.45(14) ?
    C7 C8 H8 . . 114.8 ?
    C9 C8 H8 . . 114.8 ?
    C12 C9 C8 . . 125.05(15) ?
    C12 C9 S1 . . 109.52(12) ?
    C8 C9 S1 . . 124.81(13) ?
    C11 C10 S1 . . 111.34(14) ?
    C11 C10 H10 . . 124.3 ?
    S1 C10 H10 . . 124.3 ?
    O4 C11 C10 . . 125.54(17) ?
    O4 C11 C12 . . 122.54(17) ?
    C10 C11 C12 . . 111.91(18) ?
    C9 C12 O5 . . 123.02(14) ?
    C9 C12 C11 . . 114.32(16) ?
    O5 C12 C11 . . 122.66(16) ?
    O5 C13 C14 . . 111.46(17) ?
    O5 C13 H13A . . 109.3 ?
    C14 C13 H13A . . 109.3 ?
    O5 C13 H13B . . 109.3 ?
    C14 C13 H13B . . 109.3 ?
    H13A C13 H13B . . 108.0 ?
    O4 C14 C13 . . 111.1(2) ?
    O4 C14 H14A . . 109.4 ?
    C13 C14 H14A . . 109.4 ?
    O4 C14 H14B . . 109.4 ?
    C13 C14 H14B . . 109.4 ?
    H14A C14 H14B . . 108.0 ?
    O1 C15 H15A . . 109.5 ?
    O1 C15 H15B . . 109.5 ?
    H15A C15 H15B . . 109.5 ?
    O1 C15 H15C . . 109.5 ?
    H15A C15 H15C . . 109.5 ?
    H15B C15 H15C . . 109.5 ?
    O2 C16 H16A . . 109.5 ?
    O2 C16 H16B . . 109.5 ?
    H16A C16 H16B . . 109.5 ?
    O2 C16 H16C . . 109.5 ?
    H16A C16 H16C . . 109.5 ?
    H16B C16 H16C . . 109.5 ?
    O3 C17 H17A . . 109.5 ?
    O3 C17 H17B . . 109.5 ?
    H17A C17 H17B . . 109.5 ?
    O3 C17 H17C . . 109.5 ?
    H17A C17 H17C . . 109.5 ?
    H17B C17 H17C . . 109.5 ?
    C2 O1 C15 . . 117.07(13) ?
    C3 O2 C16 . . 114.95(14) ?
    C4 O3 C17 . . 117.00(13) ?
    C11 O4 C14 . . 111.51(15) ?
    C12 O5 C13 . . 112.21(13) ?
    C10 S1 C9 . . 92.85(9) ?
loop_
    _geom_torsion_atom_site_label_1
    _geom_torsion_atom_site_label_2
    _geom_torsion_atom_site_label_3
    _geom_torsion_atom_site_label_4
    _geom_torsion_site_symmetry_1
    _geom_torsion_site_symmetry_2
    _geom_torsion_site_symmetry_3
    _geom_torsion_site_symmetry_4
    _geom_torsion
    _geom_torsion_publ_flag
    C6 C1 C2 O1 . . . . 179.31(15) ?
    C6 C1 C2 C3 . . . . 0.5(2) ?
    O1 C2 C3 O2 . . . . -3.6(2) ?
    C1 C2 C3 O2 . . . . 175.28(15) ?
    O1 C2 C3 C4 . . . . -179.85(14) ?
    C1 C2 C3 C4 . . . . -1.0(3) ?
    O2 C3 C4 O3 . . . . 4.7(2) ?
    C2 C3 C4 O3 . . . . -179.03(15) ?
    O2 C3 C4 C5 . . . . -174.82(15) ?
    C2 C3 C4 C5 . . . . 1.5(3) ?
    O3 C4 C5 C6 . . . . 179.03(15) ?
    C3 C4 C5 C6 . . . . -1.5(3) ?
    C2 C1 C6 C5 . . . . -0.6(2) ?
    C2 C1 C6 C7 . . . . -176.03(15) ?
    C4 C5 C6 C1 . . . . 1.0(2) ?
    C4 C5 C6 C7 . . . . 176.38(15) ?
    C1 C6 C7 C8 . . . . -155.46(19) ?
    C5 C6 C7 C8 . . . . 29.2(3) ?
    C6 C7 C8 C9 . . . . 9.0(3) ?
    C7 C8 C9 C12 . . . . -148.21(19) ?
    C7 C8 C9 S1 . . . . 41.8(3) ?
    S1 C10 C11 O4 . . . . -179.73(16) ?
    S1 C10 C11 C12 . . . . -0.5(2) ?
    C8 C9 C12 O5 . . . . 5.9(3) ?
    S1 C9 C12 O5 . . . . 177.21(13) ?
    C8 C9 C12 C11 . . . . -173.91(17) ?
    S1 C9 C12 C11 . . . . -2.66(19) ?
    O4 C11 C12 C9 . . . . -178.64(16) ?
    C10 C11 C12 C9 . . . . 2.1(2) ?
    O4 C11 C12 O5 . . . . 1.5(3) ?
    C10 C11 C12 O5 . . . . -177.77(17) ?
    O5 C13 C14 O4 . . . . 63.0(3) ?
    C1 C2 O1 C15 . . . . 10.4(3) ?
    C3 C2 O1 C15 . . . . -170.77(16) ?
    C4 C3 O2 C16 . . . . -106.9(2) ?
    C2 C3 O2 C16 . . . . 76.9(2) ?
    C3 C4 O3 C17 . . . . -179.64(17) ?
    C5 C4 O3 C17 . . . . -0.2(3) ?
    C10 C11 O4 C14 . . . . -164.6(2) ?
    C12 C11 O4 C14 . . . . 16.3(3) ?
    C13 C14 O4 C11 . . . . -46.7(3) ?
    C9 C12 O5 C13 . . . . -166.87(17) ?
    C11 C12 O5 C13 . . . . 13.0(2) ?
    C14 C13 O5 C12 . . . . -43.6(2) ?
    C11 C10 S1 C9 . . . . -0.85(18) ?
    C12 C9 S1 C10 . . . . 2.00(14) ?
    C8 C9 S1 C10 . . . . 173.28(16) ?
loop_
    _geom_hbond_atom_site_label_D
    _geom_hbond_atom_site_label_H
    _geom_hbond_atom_site_label_A
    _geom_hbond_site_symmetry_A
    _geom_hbond_distance_DH
    _geom_hbond_distance_HA
    _geom_hbond_distance_DA
    _geom_hbond_angle_DHA
    _geom_hbond_publ_flag
    C15 H15B O1 2_775 0.96 2.57 3.477(3) 157 yes
    C17 H17B O3 2_766 0.96 2.57 3.266(3) 129 yes
_iucr_refine_instructions_details
;
TITL I in P-1
CELL 0.71073   8.1974   8.4527  11.8349  88.774  85.484  76.422
ZERR   2.00   0.0024   0.0015   0.0025   0.001   0.003   0.002
LATT 1
SFAC C  H  O  S
UNIT 34 36 10 2
OMIT 0 52
OMIT -1 6 5
L.S. 14
ACTA
BOND $H
CONF
FMAP 2
PLAN 10
TEMP 23.000
WGHT    0.137300    0.090100
EXTI    0.758522
FVAR       0.52742
MOLE 1
C1    1    0.797630    0.584333    0.053407    11.00000    0.03393    0.04059 =
         0.02686   -0.00321    0.00164   -0.01363
AFIX  43
H1    2    0.775004    0.605414   -0.021933    11.00000   -1.20000
AFIX   0
C2    1    0.876608    0.684698    0.109589    11.00000    0.03168    0.03850 =
         0.03422   -0.00218    0.00387   -0.01439
C3    1    0.912577    0.652650    0.222927    11.00000    0.03562    0.03843 =
         0.03305   -0.00768   -0.00112   -0.01530
C4    1    0.865573    0.521414    0.278183    11.00000    0.03510    0.04081 =
         0.02686   -0.00665    0.00031   -0.01112
C5    1    0.787489    0.420103    0.221612    11.00000    0.03930    0.03473 =
         0.03009   -0.00225    0.00113   -0.01481
AFIX  43
H5    2    0.759050    0.331192    0.258811    11.00000   -1.20000
AFIX   0
C6    1    0.752120    0.452630    0.108847    11.00000    0.03158    0.03686 =
         0.02883   -0.00669    0.00282   -0.01204
C7    1    0.678843    0.343478    0.043999    11.00000    0.04491    0.04068 =
         0.02536   -0.00552    0.00057   -0.01752
AFIX  43
H7    2    0.707240    0.341958   -0.033679    11.00000   -1.20000
AFIX   0
C8    1    0.577988    0.246274    0.079158    11.00000    0.04306    0.03818 =
         0.03132   -0.00833    0.00071   -0.01727
AFIX  43
H8    2    0.560863    0.175902    0.024314    11.00000   -1.20000
AFIX   0
C9    1    0.489981    0.232650    0.190218    11.00000    0.03438    0.03886 =
         0.03471   -0.00950    0.00175   -0.01285
C10   1    0.306807    0.273754    0.370856    11.00000    0.05380    0.06088 =
         0.04815   -0.02273    0.02153   -0.01902
AFIX  43
H10   2    0.239539    0.311426    0.436226    11.00000   -1.20000
AFIX   0
C11   1    0.353888    0.114576    0.339078    11.00000    0.04424    0.05249 =
         0.03673   -0.00963    0.00915   -0.01824
C12   1    0.455970    0.093114    0.234542    11.00000    0.03409    0.03910 =
         0.03002   -0.00929    0.00299   -0.01211
C13   1    0.431338   -0.175043    0.232161    11.00000    0.07368    0.03841 =
         0.05393   -0.00360    0.01844   -0.02315
AFIX  23
H13A  2    0.495183   -0.282548    0.208775    11.00000   -1.20000
H13B  2    0.320450   -0.158203    0.204171    11.00000   -1.20000
AFIX   0
C14   1    0.414502   -0.166401    0.358419    11.00000    0.09207    0.05495 =
         0.05444    0.00845    0.01826   -0.02545
AFIX  23
H14A  2    0.365387   -0.253689    0.388773    11.00000   -1.20000
H14B  2    0.525124   -0.181007    0.386474    11.00000   -1.20000
AFIX   0
C15   1    0.870652    0.866164   -0.047291    11.00000    0.05527    0.04995 =
         0.04027    0.00695   -0.00390   -0.02511
AFIX 137
H15A  2    0.917025    0.781618   -0.101575    11.00000   -1.50000
H15B  2    0.907056    0.962917   -0.069798    11.00000   -1.50000
H15C  2    0.750007    0.888504   -0.043722    11.00000   -1.50000
AFIX   0
C16   1    0.907180    0.901632    0.312816    11.00000    0.06721    0.05426 =
         0.06268   -0.02419   -0.00298   -0.02357
AFIX 137
H16A  2    0.851125    0.957412    0.250088    11.00000   -1.50000
H16B  2    0.981874    0.962690    0.338909    11.00000   -1.50000
H16C  2    0.825162    0.890839    0.373213    11.00000   -1.50000
AFIX   0
C17   1    0.857004    0.365907    0.447417    11.00000    0.07907    0.07072 =
         0.03431    0.01060   -0.01364   -0.04078
AFIX 137
H17A  2    0.737703    0.377392    0.447223    11.00000   -1.50000
H17B  2    0.887610    0.363547    0.524187    11.00000   -1.50000
H17C  2    0.914809    0.266415    0.410205    11.00000   -1.50000
AFIX   0
O1    3    0.926974    0.814782    0.061612    11.00000    0.05139    0.04882 =
         0.03887    0.00610   -0.00442   -0.02958
O2    3    1.001559    0.743717    0.277435    11.00000    0.04847    0.04461 =
         0.04806   -0.00757   -0.01034   -0.02145
O3    3    0.902533    0.499092    0.389402    11.00000    0.05728    0.04829 =
         0.02842   -0.00049   -0.00769   -0.02396
O4    3    0.309868   -0.011722    0.396940    11.00000    0.07921    0.06651 =
         0.04795   -0.00743    0.02824   -0.03176
O5    3    0.513942   -0.055286    0.183515    11.00000    0.05347    0.03412 =
         0.03829   -0.00748    0.01431   -0.01625
S1    4    0.387316    0.395704    0.275047    11.00000    0.05703    0.04065 =
         0.06238   -0.02088    0.01801   -0.01543
HKLF 4
REM  a in P-1
REM R1 =  0.0660 for   2767 Fo > 4sig(Fo)  and  0.0698 for all   3060 data
REM    212 parameters refined using      0 restraints
END
;
data_New_Global_Publ_Block
_journal_date_recd_electronic     2014-02-22
_journal_date_accepted     2014-02-26
_journal_name_full     'Acta Crystallographica, Section E'
_journal_year     2014
_journal_volume     70
_journal_issue      4
_journal_page_first     o384
_journal_page_last     o384
_journal_paper_category     QO
_journal_paper_doi     10.1107/S1600536814004437
_journal_coeditor_code     HB7200
_publ_contact_author_name     'Gang Chu'
_publ_contact_author_address
;
Nanjing SanhomePharmaceutical Co. Ltd
Nanjing 210038 Jiangsu
People's Republic of China
;
_publ_contact_author_email     'chugang_1981@163.com'
_publ_contact_author_fax     ?
_publ_contact_author_phone     ?
_publ_section_title
;\
(<i>Z</i>)-5-(3,4,5-Trimethoxystyryl)-2,3-dihydrothieno[3,4-<i>b</i>][1,4]\
dioxine
;
loop_
    _publ_author_name
    _publ_author_address
    'Liu, Yu-Tao'
;
Department of Pharmacy
Yantaishan Hospital
Yantai 264000
Shandong
People's Republic of China
;
    'Chu, Gang'
;
Nanjing Sanhome Pharmaceutical Co. Ltd
Nanjing 210038
Jiangsu
People's Republic of China
;
