# Supplementary material for: (Z)-5-(3,4,5-Tri­meth­oxy­styr­yl)-2,3-di­hydro­thieno[3,4-b][1,4]dioxine
Source: Acta Crystallogr Sect E Struct Rep Online. 2014 Mar 5;70(Pt 4):o384. doi: 10.1107/S1600536814004437 (PMC3998537; doi:10.1107/S1600536814004437)
Supplement: Supplementary file 2 [file e-70-0o384-Isup2.hkl]

# 
# h,k,l, Fc-squared, Fo-squared, sigma(Fo-squared) and status flag 
# 
data_I
_shelx_title ' a in P-1' 
_shelx_refln_list_code          4 
_shelx_F_calc_maximum      115.74 
_exptl_crystal_F_000       352.00 
_reflns_d_resolution_high  0.8109 
 
loop_ 
 _symmetry_equiv_pos_as_xyz 
 'x, y, z' 
 '-x, -y, -z' 
 
_cell_length_a     8.1974 
_cell_length_b     8.4527 
_cell_length_c    11.8349 
_cell_angle_alpha  88.774 
_cell_angle_beta   85.484 
_cell_angle_gamma  76.422 
 
_shelx_F_squared_multiplier     1.000 
 
loop_ 
 _refln_index_h 
 _refln_index_k 
 _refln_index_l 
 _refln_F_squared_calc 
 _refln_F_squared_meas 
 _refln_F_squared_sigma 
 _refln_observed_status 
   1   0   0      141.84      132.05      0.82 o 
   2   0   0      652.67      487.64    131.27 o 
   3   0   0      113.11       96.15     16.13 o 
   4   0   0      428.19      329.87     75.76 o 
   5   0   0      135.96      126.29     28.12 o 
   6   0   0       27.86       29.05      6.78 o 
   7   0   0        7.13        7.35      0.61 o 
   8   0   0       34.16       33.12      1.23 o 
   9   0   0       12.54       13.42      0.94 o 
  -9   1   0        2.15        2.70      0.58 o 
  -8   1   0       77.62       92.60      2.08 o 
  -7   1   0        4.50        7.46      0.65 o 
  -6   1   0       75.60       72.46     17.89 o 
  -5   1   0      297.54      277.74     74.02 o 
  -4   1   0      788.58      794.33    232.33 o 
  -3   1   0      604.41      653.71    191.90 o 
  -2   1   0     3874.64     3336.49   1258.95 o 
  -1   1   0      247.30      281.54     76.80 o 
   0   1   0      459.05      410.11      1.63 o 
   1   1   0     3935.90     2042.83      6.50 o 
   2   1   0      110.36      108.58      1.05 o 
   3   1   0      382.26      296.32     22.17 o 
   4   1   0        0.55        0.44      0.13 o 
   5   1   0      136.10       99.31     16.00 o 
   6   1   0       88.45       77.49      1.55 o 
   7   1   0       33.49       36.74      1.16 o 
   8   1   0        0.16        0.14      0.32 o 
   9   1   0        4.32        3.46      0.61 o 
  -9   2   0        8.12        8.65      0.83 o 
  -8   2   0        9.06        9.77      0.83 o 
  -7   2   0        9.46       11.25      0.76 o 
  -6   2   0       91.09       89.45     26.48 o 
  -5   2   0        2.62        4.31      1.44 o 
  -4   2   0       27.51       29.16      8.97 o 
  -3   2   0      570.31      647.50    203.40 o 
  -2   2   0        0.08        3.62      1.42 o 
  -1   2   0      130.64      138.56     22.28 o 
   0   2   0        9.38        7.18      0.25 o 
   1   2   0       81.78       60.97      0.65 o 
   2   2   0     4762.82     3166.48   1692.34 o 
   3   2   0       23.36       36.31      6.79 o 
   4   2   0      367.10      310.70      3.77 o 
   5   2   0      106.66       80.24      6.77 o 
   6   2   0       67.79       55.97      1.32 o 
   7   2   0      267.70      250.67      3.09 o 
   8   2   0      108.28      106.12      2.13 o 
   9   2   0       21.75       21.39      1.08 o 
  10   2   0        7.14        7.28      0.79 o 
  -8   3   0        0.00        0.00      0.43 o 
  -7   3   0        7.34        8.41      3.01 o 
  -6   3   0       90.25      102.75     31.47 o 
  -5   3   0       16.84       13.56      4.25 o 
  -4   3   0       84.27      107.46     34.26 o 
  -3   3   0     1521.62     1892.99    545.10 o 
  -2   3   0      930.15     1130.55    306.24 o 
  -1   3   0       17.34       20.55      4.92 o 
   0   3   0       11.98       10.07      0.36 o 
   1   3   0      619.13      494.30      2.60 o 
   2   3   0        0.65        0.32      0.07 o 
   3   3   0      534.80      569.46     68.68 o 
   4   3   0      500.17      643.03    153.93 o 
   5   3   0        0.12        0.07      0.18 o 
   6   3   0       48.46       40.59      1.17 o 
   7   3   0       42.42       41.38      1.27 o 
   8   3   0        0.52        0.72      0.40 o 
   9   3   0        0.98        1.19      0.47 o 
  10   3   0       32.37       33.91      1.48 o 
  -8   4   0        2.44        5.36      0.79 o 
  -7   4   0       12.15       17.97      6.73 o 
  -6   4   0        2.16        3.52      1.87 o 
  -5   4   0        0.16        0.44      0.22 o 
  -4   4   0       81.77       99.55     30.92 o 
  -3   4   0        0.74        1.13      0.50 o 
  -2   4   0       64.32       56.50     10.78 o 
  -1   4   0      202.25      246.64     29.26 o 
   0   4   0       99.29       71.91      1.16 o 
   1   4   0       55.53       36.20      0.77 o 
   2   4   0      163.25      140.73      1.41 o 
   3   4   0       19.00       14.74      0.54 o 
   4   4   0     1395.04     1594.81    281.00 o 
   5   4   0      539.38      440.64      3.70 o 
   6   4   0      297.87      267.13      3.05 o 
   7   4   0       75.67       68.31      1.65 o 
   8   4   0       17.40       16.90      0.94 o 
   9   4   0        1.62        1.48      0.50 o 
  -7   5   0        1.96        1.62      0.43 o 
  -6   5   0       29.68       34.89     11.22 o 
  -5   5   0       93.30      115.03     37.03 o 
  -4   5   0        4.86        5.87      2.36 o 
  -3   5   0       15.04       19.93      8.38 o 
  -2   5   0       70.59       92.00     20.98 o 
  -1   5   0      322.38      362.04     53.09 o 
   0   5   0       74.78       62.57      8.55 o 
   1   5   0      254.14      193.11      2.06 o 
   2   5   0       24.51       18.64      0.58 o 
   3   5   0      111.53      105.40      2.62 o 
   4   5   0       54.13       50.66      3.16 o 
   5   5   0      562.17      469.31      3.97 o 
   6   5   0        5.45        6.74      0.61 o 
   7   5   0      291.21      253.26      3.28 o 
   8   5   0       19.99       19.91      1.01 o 
   9   5   0       75.16       70.90      1.97 o 
  -6   6   0        9.16        7.79      0.72 o 
  -5   6   0       19.14       16.79      0.90 o 
  -4   6   0       73.80       95.60     28.40 o 
  -3   6   0        2.37        3.40      0.95 o 
  -2   6   0       79.26       98.13     22.29 o 
  -1   6   0      114.72      108.24      1.85 o 
   0   6   0       34.38       34.18      4.45 o 
   1   6   0      308.90      267.90      2.73 o 
   2   6   0        4.49        4.61      0.36 o 
   4   6   0      150.73      153.01      3.98 o 
   5   6   0     1070.72     1005.81      6.31 o 
   6   6   0      334.54      314.85      3.51 o 
   7   6   0       87.41       72.47      1.79 o 
   8   6   0       10.37        9.19      0.76 o 
   9   6   0        9.44        9.48      0.83 o 
  -5   7   0       29.29       27.46      1.27 o 
  -4   7   0        7.36        6.13      0.65 o 
  -3   7   0        3.43        2.20      0.43 o 
  -2   7   0       30.18       27.42      1.09 o 
  -1   7   0       84.30       68.82      1.65 o 
   0   7   0        4.35        4.36      0.50 o 
   1   7   0       89.49       86.19      8.53 o 
   2   7   0     1159.00     1037.84      6.06 o 
   4   7   0        0.91        1.12      0.36 o 
   5   7   0      128.19      118.38      2.11 o 
   6   7   0       39.15       41.35      1.31 o 
   7   7   0        0.92        0.72      0.32 o 
   8   7   0        0.13        0.40      0.36 o 
  -4   8   0       11.74       11.50      0.87 o 
  -3   8   0        4.75        3.93      0.58 o 
  -2   8   0       15.52       14.29      0.90 o 
  -1   8   0        9.58        7.25      0.65 o 
   0   8   0       24.67       27.31      1.09 o 
   1   8   0        7.42       10.42      0.68 o 
   2   8   0       78.80       78.15      1.68 o 
   4   8   0       84.90       82.33      1.76 o 
   5   8   0       38.99       33.58      1.20 o 
   6   8   0        3.89        2.56      0.47 o 
   7   8   0       57.18       57.84      1.71 o 
   8   8   0        0.24        0.32      0.36 o 
  -2   9   0        0.52        0.22      0.32 o 
  -1   9   0        0.39        0.47      0.32 o 
   0   9   0       16.76       17.47      0.97 o 
   1   9   0       62.93       64.49      1.71 o 
   2   9   0       88.76       88.67      1.94 o 
   3   9   0        9.16        9.70      0.68 o 
   4   9   0       24.80       26.43      1.08 o 
   5   9   0       19.27       18.60      0.94 o 
   6   9   0       11.29        8.69      0.76 o 
   0  10   0        2.56        3.46      0.58 o 
   1  10   0        0.11        0.11      0.29 o 
   2  10   0        6.22        8.65      0.72 o 
  -2 -10   1       34.40       40.69      1.41 o 
  -1 -10   1       13.76       15.73      0.97 o 
   0 -10   1        0.18        0.65      0.40 o 
  -6  -9   1       26.49       26.07      1.16 o 
  -5  -9   1        2.21        3.02      0.50 o 
  -3  -9   1       32.06       38.45      1.27 o 
  -2  -9   1        7.46        6.13      0.58 o 
  -1  -9   1       10.45       10.46      0.72 o 
   0  -9   1        1.22        1.30      0.40 o 
   1  -9   1        1.99        1.15      0.40 o 
   2  -9   1       18.48       19.71      1.12 o 
  -7  -8   1        0.43        0.40      0.36 o 
  -6  -8   1        0.60        0.18      0.29 o 
  -5  -8   1       32.77       30.21      1.12 o 
  -4  -8   1       87.42       84.97      1.72 o 
  -3  -8   1        4.45        4.75      0.47 o 
  -2  -8   1       31.88       38.48      4.82 o 
  -1  -8   1        0.92        1.15      0.32 o 
   0  -8   1       27.93       32.65      1.19 o 
   1  -8   1        0.03        0.25      0.25 o 
   2  -8   1        0.61        1.15      0.36 o 
   3  -8   1        2.26        2.77      0.50 o 
   4  -8   1       25.33       26.31      1.27 o 
  -8  -7   1        7.87       10.16      0.83 o 
  -7  -7   1        5.36        4.14      0.58 o 
  -6  -7   1       21.08       17.74      0.90 o 
  -5  -7   1        6.11        5.33      0.54 o 
  -4  -7   1      162.19      159.66      2.27 o 
  -3  -7   1       37.75       41.55      0.77 o 
  -2  -7   1       33.50       30.65      0.98 o 
  -1  -7   1      824.47      837.01    100.74 o 
   0  -7   1      366.43      316.17      3.39 o 
   1  -7   1      331.77      289.63      3.39 o 
   2  -7   1       67.49       66.61      1.68 o 
   3  -7   1        1.43        1.08      0.36 o 
   4  -7   1        4.67        3.78      0.54 o 
   5  -7   1        5.95        5.69      0.68 o 
  -9  -6   1       33.74       33.55      1.45 o 
  -8  -6   1       58.83       51.48      1.64 o 
  -7  -6   1       33.08       35.72      1.27 o 
  -6  -6   1        1.02        1.15      0.40 o 
  -5  -6   1       25.57       20.34      0.87 o 
  -4  -6   1      649.72      639.29      4.47 o 
  -3  -6   1        0.79        2.32      0.83 o 
  -2  -6   1        0.11        0.07      0.11 o 
  -1  -6   1        4.52        2.75      0.41 o 
   0  -6   1        7.64        8.35      1.21 o 
   1  -6   1      157.69      144.14      2.17 o 
   2  -6   1        6.32       10.70      1.84 o 
   3  -6   1      152.28      133.33      2.27 o 
   4  -6   1       12.95       11.22      0.72 o 
   5  -6   1        0.00        0.00      0.25 o 
   6  -6   1        0.01        0.22      0.32 o 
  -9  -5   1        2.82        2.59      0.58 o 
  -8  -5   1        0.90        1.94      0.47 o 
  -7  -5   1      876.11      737.49      5.81 o 
  -6  -5   1      495.50      447.47      4.11 o 
  -5  -5   1       46.78       46.28      1.20 o 
  -4  -5   1       14.41       12.90      0.35 o 
  -3  -5   1      445.11      328.76     68.72 o 
  -2  -5   1       17.21       23.74      0.65 o 
  -1  -5   1      501.62      426.25      3.11 o 
   0  -5   1       42.05       44.43      8.68 o 
   1  -5   1      112.75      125.71     22.85 o 
   2  -5   1       13.56       23.13      6.39 o 
   3  -5   1      447.29      573.62    174.22 o 
   4  -5   1        4.28        5.72      1.89 o 
   5  -5   1        0.42        0.40      0.40 o 
   6  -5   1       26.04       20.58      1.01 o 
   7  -5   1       15.08       13.39      0.87 o 
  -9  -4   1      119.62      108.72      2.39 o 
  -8  -4   1      119.60      103.88      2.21 o 
  -7  -4   1      382.70      341.41      3.74 o 
  -6  -4   1       13.09       11.73      0.69 o 
  -5  -4   1      337.95      293.16      2.90 o 
  -4  -4   1      298.89      310.10     17.60 o 
  -3  -4   1      430.92      400.09     21.25 o 
  -2  -4   1      783.52      648.51    222.39 o 
  -1  -4   1      360.64      297.31      2.25 o 
   0  -4   1      567.28      560.97     93.68 o 
   1  -4   1       62.68       78.04      9.44 o 
   2  -4   1       74.94       73.05     11.04 o 
   3  -4   1      172.57      211.15     71.83 o 
   4  -4   1      156.66      205.46     67.76 o 
   5  -4   1        7.48       10.07      3.26 o 
   6  -4   1        3.07        2.74      0.34 o 
   7  -4   1        8.68        9.06      2.92 o 
  -9  -3   1       60.60       58.48      1.78 o 
  -8  -3   1       57.89       52.54      1.57 o 
  -7  -3   1       47.67       44.85      1.35 o 
  -6  -3   1       27.14       26.52      0.94 o 
  -5  -3   1      546.12      486.49      3.77 o 
  -4  -3   1       50.80       38.22      0.92 o 
  -3  -3   1      260.14      230.15      2.04 o 
  -2  -3   1       78.65       82.70      1.01 o 
  -1  -3   1       95.75       62.75      0.83 o 
   0  -3   1      181.85      161.05     29.34 o 
   1  -3   1       38.79       42.44      5.77 o 
   2  -3   1        1.19        2.64      0.49 o 
   3  -3   1      271.90      340.80    111.64 o 
   4  -3   1      425.40      502.67    173.58 o 
   5  -3   1      299.90      351.58    120.02 o 
   6  -3   1       27.49       35.65     12.24 o 
   7  -3   1       28.70       33.38     11.27 o 
   8  -3   1        1.72        3.38      0.65 o 
  -9  -2   1        6.14        7.28      0.76 o 
  -8  -2   1        0.80        1.26      0.43 o 
  -7  -2   1        0.57        0.47      0.29 o 
  -6  -2   1      316.43      309.63      3.19 o 
  -5  -2   1      111.89      101.28      1.60 o 
  -4  -2   1      322.16      265.98      2.40 o 
  -3  -2   1      154.46      119.96      1.35 o 
  -2  -2   1      144.30      117.51      7.55 o 
  -1  -2   1        5.48        4.41      1.01 o 
   0  -2   1     4186.49     2040.32    495.30 o 
   1  -2   1     1114.31      958.21    332.99 o 
   2  -2   1       64.14       77.73     24.59 o 
   3  -2   1       58.26       69.32     20.86 o 
   4  -2   1      373.47      394.18    128.67 o 
   5  -2   1       13.71       16.88      4.75 o 
   6  -2   1        9.59        8.97      2.63 o 
   7  -2   1        2.30        3.27      0.61 o 
   8  -2   1        1.89        2.45      0.54 o 
   9  -2   1       19.66       25.28      1.26 o 
  -9  -1   1       44.54       45.86      1.56 o 
  -8  -1   1        0.02        0.00      0.32 o 
  -7  -1   1        7.22        8.40      0.65 o 
  -6  -1   1       98.53      100.43      1.77 o 
  -5  -1   1        1.90        2.21      0.56 o 
  -4  -1   1      194.11      157.39     21.84 o 
  -3  -1   1     1631.52     1357.37      5.54 o 
  -2  -1   1      460.73      382.26      2.12 o 
  -1  -1   1        4.23        3.83      0.14 o 
   0  -1   1       21.13       23.17      0.33 o 
   1  -1   1     3501.55     4243.33     11.37 o 
   2  -1   1      610.20      796.18      3.00 o 
   3  -1   1       32.87       27.68      5.37 o 
   4  -1   1      226.62      203.82     52.85 o 
   5  -1   1       23.04       20.97      5.11 o 
   6  -1   1       37.05       41.22     10.08 o 
   7  -1   1       39.00       46.45      1.34 o 
   8  -1   1       29.98       39.60      1.38 o 
   9  -1   1       16.03       17.97      1.08 o 
  -9   0   1       10.20       13.16      0.97 o 
  -8   0   1       28.52       31.41      1.23 o 
  -7   0   1        0.14        0.36      0.29 o 
  -6   0   1        6.78        6.81      0.54 o 
  -5   0   1       40.16       34.92      7.76 o 
  -4   0   1       17.88       15.70      3.35 o 
  -3   0   1      195.06      196.74     33.63 o 
  -2   0   1     8751.62     7752.62   2785.08 o 
  -1   0   1       18.02       24.30      0.37 o 
   1   0   1       39.20       45.56      3.91 o 
   2   0   1    10865.57     4790.21     15.74 o 
   3   0   1      826.75      630.60     62.00 o 
   4   0   1      362.88      315.14     56.36 o 
   5   0   1       30.14       26.84      3.98 o 
   6   0   1      105.19       88.85     16.58 o 
   7   0   1       48.17       53.84      1.42 o 
   8   0   1       43.40       52.38      1.52 o 
   9   0   1        0.42        1.15      0.43 o 
  -9   1   1       12.00       15.72      1.01 o 
  -8   1   1       25.42       31.57      1.30 o 
  -7   1   1       31.55       36.41      1.23 o 
  -6   1   1      160.19      157.44     39.57 o 
  -5   1   1       37.83       36.06      9.97 o 
  -4   1   1       18.07       19.76      6.81 o 
  -3   1   1       86.03       80.05     22.30 o 
  -2   1   1    13395.01    13357.82   2194.77 o 
  -1   1   1    10037.38     8555.01   3483.67 o 
   0   1   1       12.34       16.70      0.29 o 
   1   1   1      521.04      544.65      1.96 o 
   2   1   1      105.28      116.37     18.08 o 
   3   1   1      716.47      577.02      6.84 o 
   4   1   1       48.39       43.66      1.78 o 
   5   1   1      142.46      126.39     11.61 o 
   6   1   1       43.55       43.10      1.13 o 
   7   1   1       31.05       34.03      1.12 o 
   8   1   1       69.15       74.23      1.79 o 
   9   1   1        1.17        0.47      0.36 o 
  10   1   1        1.69        2.84      0.65 o 
  -9   2   1       27.54       36.01      1.52 o 
  -8   2   1       27.12       32.41      1.34 o 
  -7   2   1       13.62       15.95      0.94 o 
  -6   2   1        0.56        5.20      3.13 o 
  -5   2   1      368.18      397.86    110.78 o 
  -4   2   1      385.13      430.41    124.70 o 
  -3   2   1       57.86       67.40     20.04 o 
  -2   2   1     1387.23     1766.37    311.57 o 
  -1   2   1     1507.26     1835.83    167.99 o 
   0   2   1      268.32      203.33     31.45 o 
   1   2   1      730.96      501.04      2.39 o 
   2   2   1      247.28      259.37      1.44 o 
   3   2   1        2.32        2.88      0.31 o 
   4   2   1        8.98        3.57      0.42 o 
   5   2   1      511.14      402.85      4.74 o 
   6   2   1       20.63       18.35      0.80 o 
   7   2   1        5.56        5.08      0.50 o 
   8   2   1        0.77        0.72      0.36 o 
   9   2   1        8.77        8.98      0.79 o 
  10   2   1        7.74        7.64      0.79 o 
  -8   3   1        0.15        0.00      0.43 o 
  -7   3   1        0.42        0.86      0.47 o 
  -6   3   1       26.16       26.40      7.98 o 
  -5   3   1      453.36      519.11    159.76 o 
  -4   3   1        2.57        2.65      1.03 o 
  -3   3   1      587.38      694.60    190.62 o 
  -2   3   1      121.68      150.71     47.90 o 
  -1   3   1       64.61       58.69      8.15 o 
   0   3   1      760.75      705.75      3.55 o 
   1   3   1      324.54      309.17      2.04 o 
   2   3   1       13.42       13.65      0.40 o 
   3   3   1      255.88      238.91     46.39 o 
   4   3   1        5.64        3.98      0.72 o 
   5   3   1      607.91      622.97    118.07 o 
   6   3   1       35.52       37.33      1.13 o 
   7   3   1       11.36       10.03      0.69 o 
   8   3   1       75.20       78.82      1.86 o 
   9   3   1       14.88       13.50      0.94 o 
  10   3   1        3.18        3.53      0.65 o 
  -8   4   1       15.01       22.30      1.26 o 
  -7   4   1        8.34       11.75      0.94 o 
  -6   4   1       59.49       62.99     19.79 o 
  -5   4   1       66.59       75.33     21.93 o 
  -4   4   1       29.91       41.95     13.96 o 
  -3   4   1      547.14      723.36    220.57 o 
  -2   4   1      541.93      705.27    188.07 o 
  -1   4   1      485.76      540.14     50.95 o 
   0   4   1       32.40       31.59      0.77 o 
   1   4   1        1.01        2.63      0.25 o 
   2   4   1       11.40       11.60      0.43 o 
   3   4   1      176.56      153.00      4.85 o 
   4   4   1        8.29        8.91      1.32 o 
   5   4   1       34.12       31.02      0.94 o 
   6   4   1       39.07       35.75      1.13 o 
   7   4   1      117.41      102.85      2.03 o 
   8   4   1      162.75      143.96      2.56 o 
   9   4   1       37.89       34.13      1.38 o 
  -7   5   1       15.43       19.72      5.85 o 
  -6   5   1       41.08       48.42     15.63 o 
  -5   5   1       16.37       18.05      6.12 o 
  -4   5   1       15.37       18.29      6.63 o 
  -3   5   1      135.78      159.29     45.53 o 
  -2   5   1       32.26       25.26      6.64 o 
  -1   5   1      286.89      295.27     54.89 o 
   0   5   1       24.28       20.96      0.73 o 
   1   5   1       82.27       67.01      1.22 o 
   3   5   1       84.43       67.35      1.11 o 
   4   5   1        0.99        0.77      0.14 o 
   5   5   1      113.41      101.74      1.78 o 
   6   5   1       33.49       30.86      1.05 o 
   7   5   1        0.44        0.50      0.29 o 
   8   5   1        0.00        0.22      0.32 o 
   9   5   1        1.68        1.69      0.50 o 
  -6   6   1        6.27        6.19      2.05 o 
  -5   6   1        1.31        0.97      0.27 o 
  -4   6   1        5.19        5.62      2.09 o 
  -3   6   1       45.79       56.33     13.19 o 
  -2   6   1        0.04        0.00      0.15 o 
  -1   6   1       12.72       12.82      0.69 o 
   0   6   1       16.40       14.57      0.69 o 
   1   6   1       11.81       11.55      0.58 o 
   2   6   1        2.23        1.22      0.25 o 
   3   6   1      465.93      352.00      2.93 o 
   4   6   1       86.55       82.11      3.38 o 
   5   6   1      476.93      405.66      3.86 o 
   6   6   1        0.18        0.83      0.32 o 
   7   6   1       78.87       69.31      1.75 o 
   8   6   1        9.01        9.30      0.79 o 
   9   6   1       24.26       21.25      1.16 o 
  -5   7   1        0.03        0.07      0.32 o 
  -4   7   1       13.24       17.27      4.87 o 
  -3   7   1       20.53       23.62      6.67 o 
  -2   7   1        4.39        4.68      0.54 o 
  -1   7   1        7.76        6.38      0.58 o 
   0   7   1      441.44      429.36      4.03 o 
   1   7   1      278.32      248.59      2.91 o 
   2   7   1       29.22       29.75      1.05 o 
   3   7   1     1130.85      892.18      5.48 o 
   4   7   1      830.19      784.29     34.19 o 
   5   7   1       36.16       34.78      1.20 o 
   6   7   1        6.21        5.19      0.58 o 
   7   7   1       10.55        9.05      0.72 o 
   8   7   1       21.90       22.76      1.16 o 
  -4   8   1       39.92       41.20      1.56 o 
  -3   8   1       15.90       14.47      0.90 o 
  -2   8   1        0.85        0.65      0.32 o 
  -1   8   1        0.83        1.19      0.36 o 
   0   8   1      125.99      118.02      2.25 o 
   1   8   1      322.72      336.84      3.68 o 
   2   8   1       74.60       80.01      1.72 o 
   3   8   1        0.16        0.22      0.25 o 
   4   8   1      126.94      133.19      2.29 o 
   5   8   1       14.13       11.87      0.79 o 
   6   8   1        3.10        3.17      0.50 o 
   7   8   1       22.06       19.58      1.05 o 
   8   8   1        0.18        0.04      0.32 o 
  -2   9   1        9.65        9.41      0.79 o 
  -1   9   1       29.72       31.69      1.34 o 
   0   9   1       49.72       47.18      1.53 o 
   1   9   1       60.66       68.25      1.78 o 
   3   9   1       54.11       53.12      1.49 o 
   4   9   1        9.02        9.01      0.68 o 
   5   9   1       41.75       43.33      1.45 o 
   6   9   1       41.05       39.04      1.45 o 
   7   9   1        8.52        7.06      0.72 o 
   0  10   1       45.27       46.02      1.67 o 
   1  10   1        1.98        2.48      0.50 o 
   2  10   1       21.23       25.68      1.16 o 
   4  10   1        3.84        3.46      0.58 o 
   5  10   1        5.54        5.11      0.68 o 
  -4 -10   2       87.69      135.22      2.63 o 
  -1 -10   2        2.26        1.30      0.40 o 
   0 -10   2        2.10        2.30      0.50 o 
  -4  -9   2       47.01       50.64      1.52 o 
  -3  -9   2       18.64       23.44      1.08 o 
  -2  -9   2        6.12        6.63      0.61 o 
  -1  -9   2       14.39       16.31      0.90 o 
   0  -9   2      101.13       99.23      2.20 o 
   1  -9   2       31.28       33.04      1.34 o 
   2  -9   2        0.29        0.32      0.32 o 
  -7  -8   2        7.86        9.41      0.76 o 
  -6  -8   2        5.10        5.44      0.61 o 
  -5  -8   2        5.14        4.39      0.50 o 
  -4  -8   2        0.15        0.11      0.22 o 
  -3  -8   2        6.19        7.46      0.65 o 
  -2  -8   2        3.11        3.72      0.65 o 
  -1  -8   2        3.91        3.24      0.43 o 
   0  -8   2       38.28       39.68      1.27 o 
   1  -8   2        0.77        0.68      0.32 o 
   2  -8   2        5.27        4.97      0.58 o 
   3  -8   2       11.54       10.71      0.83 o 
   4  -8   2        0.52        0.32      0.36 o 
  -8  -7   2        0.86        0.83      0.43 o 
  -7  -7   2       22.49       22.59      1.05 o 
  -6  -7   2        1.22        2.16      0.43 o 
  -5  -7   2        5.77        4.36      0.47 o 
  -4  -7   2        2.64        2.02      0.36 o 
  -3  -7   2      191.55      195.80      2.33 o 
  -2  -7   2       13.73       11.88      3.00 o 
  -1  -7   2      318.98      333.65     66.43 o 
   0  -7   2        1.35        2.63      0.43 o 
   1  -7   2       28.34       27.52      1.09 o 
   2  -7   2      118.69      103.45      2.10 o 
   3  -7   2       50.36       41.22      1.38 o 
   4  -7   2        5.86        5.58      0.61 o 
   5  -7   2        0.65        0.00      0.29 o 
  -9  -6   2        3.25        2.59      0.58 o 
  -8  -6   2       11.47       12.66      0.90 o 
  -7  -6   2       54.53       51.21      1.53 o 
  -6  -6   2      216.23      192.20      2.67 o 
  -5  -6   2       52.73       50.48      1.27 o 
  -4  -6   2      109.09      107.15      1.70 o 
  -3  -6   2      327.58      261.69     42.14 o 
  -2  -6   2        6.84        5.71      0.30 o 
  -1  -6   2        8.52        8.40      1.41 o 
   0  -6   2      111.78      108.97     25.70 o 
   1  -6   2      135.88      161.58     33.94 o 
   2  -6   2       53.22       46.64      1.31 o 
   3  -6   2       19.49       18.25      0.90 o 
   4  -6   2       18.25       17.27      0.90 o 
   5  -6   2        0.71        1.51      0.40 o 
   6  -6   2        1.83        1.84      0.47 o 
  -9  -5   2      155.50      142.99      2.81 o 
  -8  -5   2        1.01        0.43      0.36 o 
  -7  -5   2       15.08       11.01      0.79 o 
  -6  -5   2      120.52      110.18      1.96 o 
  -5  -5   2       73.64       71.78      1.47 o 
  -4  -5   2        9.72       14.86      0.61 o 
  -3  -5   2       39.52       38.73      0.91 o 
  -2  -5   2       35.14       36.33      3.73 o 
  -1  -5   2       94.85       79.78     15.78 o 
   0  -5   2       56.67       90.10     20.14 o 
   1  -5   2      747.85      775.63    169.38 o 
   2  -5   2       32.60       33.75      3.82 o 
   3  -5   2        4.02       12.53      6.02 o 
   4  -5   2       60.05       51.24      1.39 o 
   5  -5   2       14.38       12.52      0.76 o 
   6  -5   2       14.60       14.15      0.87 o 
   7  -5   2        0.06        0.00      0.25 o 
  -9  -4   2       46.62       53.05      1.74 o 
  -8  -4   2      481.78      452.23      4.67 o 
  -7  -4   2       33.84       28.06      1.12 o 
  -6  -4   2      149.32      130.59      2.09 o 
  -5  -4   2      360.70      346.33      3.19 o 
  -4  -4   2      364.04      376.14      3.02 o 
  -3  -4   2     1566.54     1422.78    341.94 o 
  -2  -4   2      186.47      168.66     34.55 o 
  -1  -4   2        2.10        0.66      0.11 o 
   0  -4   2       51.38       73.30     17.53 o 
   1  -4   2      361.44      390.16     99.14 o 
   2  -4   2       76.93       69.71      9.47 o 
   3  -4   2       16.15       24.08      8.19 o 
   4  -4   2      142.93      159.42     53.05 o 
   5  -4   2       18.63       20.33      6.49 o 
   6  -4   2      113.96       88.83      1.88 o 
   7  -4   2       38.90       34.47      1.27 o 
  -9  -3   2      110.33      105.24      2.39 o 
  -8  -3   2        0.37        0.11      0.40 o 
  -7  -3   2       29.08       29.99      1.12 o 
  -6  -3   2      175.05      160.65      2.29 o 
  -5  -3   2       35.51       31.12      0.95 o 
  -4  -3   2       32.43       31.10      0.84 o 
  -3  -3   2      605.66      538.36     51.76 o 
  -2  -3   2     3224.51     1865.71   1574.67 o 
  -1  -3   2       24.13       19.22      1.66 o 
   0  -3   2       35.50       32.71      0.66 o 
   1  -3   2      224.13      279.11     41.88 o 
   2  -3   2       38.51       33.54      2.32 o 
   3  -3   2      158.47      177.10     58.14 o 
   4  -3   2        4.50        7.87      2.72 o 
   5  -3   2       92.49      108.36     36.83 o 
   6  -3   2       15.72       19.69      5.83 o 
   7  -3   2       65.01       76.04     22.54 o 
  -9  -2   2        3.07        2.16      0.58 o 
  -8  -2   2       18.85       20.55      1.05 o 
  -7  -2   2      167.40      168.18      2.54 o 
  -6  -2   2       24.66       23.61      0.91 o 
  -5  -2   2      195.82      162.25      2.09 o 
  -4  -2   2       10.13       12.71      0.54 o 
  -3  -2   2        0.26        0.32      0.11 o 
  -2  -2   2     1063.53      725.82    262.03 o 
  -1  -2   2        0.34        0.65      0.13 o 
   0  -2   2      115.28      118.69     21.46 o 
   1  -2   2      804.64     1083.07    176.59 o 
   2  -2   2      252.31      202.73     31.01 o 
   3  -2   2        0.33        0.36      0.10 o 
   4  -2   2       23.86       25.50      6.49 o 
   5  -2   2        1.36        0.80      0.17 o 
   6  -2   2       28.46       31.30      8.57 o 
   7  -2   2        0.74        0.80      0.23 o 
   8  -2   2       25.30       33.23      1.27 o 
   9  -2   2        4.05        8.10      0.83 o 
  -9  -1   2        1.24        1.40      0.54 o 
  -8  -1   2       30.23       30.99      1.23 o 
  -7  -1   2        5.36        5.04      0.58 o 
  -6  -1   2        4.82        4.72      0.47 o 
  -5  -1   2      229.50      254.31      2.61 o 
  -4  -1   2      339.57      319.99     16.60 o 
  -3  -1   2      152.58      150.31      1.54 o 
  -2  -1   2      166.10      174.94      1.38 o 
  -1  -1   2      111.65      127.02      2.82 o 
   0  -1   2       20.37       21.44      0.40 o 
   1  -1   2      219.25      206.18      7.79 o 
   2  -1   2      430.04      357.19      8.53 o 
   3  -1   2       25.49       26.44      3.93 o 
   4  -1   2        3.13        3.94      0.34 o 
   5  -1   2      190.78      163.19     34.43 o 
   6  -1   2       51.00       52.95     12.75 o 
   7  -1   2       45.70       43.08      9.74 o 
   8  -1   2       13.12       15.66      0.90 o 
   9  -1   2        5.92        6.99      0.76 o 
  -9   0   2       12.63       14.50      1.01 o 
  -8   0   2       62.92       65.21      1.79 o 
  -7   0   2        4.76        4.83      0.54 o 
  -6   0   2       31.28       30.79      1.05 o 
  -5   0   2      193.58      174.20     32.88 o 
  -4   0   2       32.57       31.88      5.88 o 
  -3   0   2       45.01       49.57      7.64 o 
  -2   0   2       20.34       26.41      0.55 o 
  -1   0   2      105.19      127.26     14.35 o 
   0   0   2     3068.34     2669.36   1638.43 o 
   1   0   2     7851.77     8266.06     70.83 o 
   2   0   2     9512.20     7888.18    486.18 o 
   3   0   2       46.98       38.39      0.49 o 
   4   0   2        1.53        2.04      0.18 o 
   5   0   2       69.60       64.59      6.83 o 
   6   0   2       16.31       13.12      1.86 o 
   7   0   2        8.73       11.00      0.69 o 
   8   0   2       56.91       61.11      1.64 o 
   9   0   2        0.33        0.25      0.36 o 
  -9   1   2       11.62       14.50      1.08 o 
  -8   1   2       20.59       25.11      1.16 o 
  -7   1   2       15.26       18.85      0.97 o 
  -6   1   2        1.10        3.38      0.47 o 
  -5   1   2       98.81       96.45     24.81 o 
  -4   1   2     1332.22     1567.25    293.73 o 
  -3   1   2       90.53      106.32     21.04 o 
  -2   1   2       54.80       62.90      7.89 o 
  -1   1   2      313.07      373.83     27.51 o 
   0   1   2       25.70       28.32      0.48 o 
   1   1   2     1725.47     2238.15      6.39 o 
   2   1   2     2650.20     3070.84    252.34 o 
   3   1   2     2042.04     2045.40    159.72 o 
   4   1   2      239.50      251.30      2.53 o 
   5   1   2       71.04       69.20      1.14 o 
   6   1   2      202.67      176.24     13.90 o 
   7   1   2        1.59        3.46      0.47 o 
   8   1   2        9.10       12.01      0.79 o 
   9   1   2        7.83       10.05      0.79 o 
  -8   2   2       31.11       36.48      1.45 o 
  -7   2   2      180.86      217.73      3.10 o 
  -6   2   2       18.99       17.53      4.93 o 
  -5   2   2       84.96       82.17     23.21 o 
  -4   2   2     1252.71     1483.70    319.12 o 
  -3   2   2     3637.11     4381.69    326.22 o 
  -2   2   2       46.42       48.67     13.22 o 
  -1   2   2      600.25      706.16    112.96 o 
   0   2   2     1039.97     1168.45      4.41 o 
   1   2   2      973.70      951.01      3.80 o 
   2   2   2       40.29       49.12      0.70 o 
   3   2   2     1168.79     1402.03    142.32 o 
   4   2   2      152.52      134.05     15.85 o 
   5   2   2      222.61      221.37      4.45 o 
   6   2   2      160.95      179.32      2.32 o 
   7   2   2       84.97       83.87      1.72 o 
   8   2   2       48.87       44.85      1.42 o 
   9   2   2       29.87       28.62      1.23 o 
  10   2   2        1.99        1.76      0.54 o 
  -8   3   2        0.09        0.50      0.54 o 
  -7   3   2       23.74       31.27      1.27 o 
  -6   3   2      233.46      229.76     59.83 o 
  -5   3   2      152.00      160.61     45.20 o 
  -4   3   2       70.11       75.40     22.48 o 
  -3   3   2      893.08     1133.08    252.34 o 
  -2   3   2      229.95      261.75     72.07 o 
  -1   3   2     3122.85     3941.08     59.26 o 
   0   3   2       52.03       53.90      0.92 o 
   1   3   2       37.66       49.69      0.84 o 
   2   3   2        1.44        0.58      0.11 o 
   3   3   2      987.10     1057.52    168.84 o 
   4   3   2      273.14      321.99     53.20 o 
   5   3   2        0.81        1.47      0.17 o 
   6   3   2        5.02        6.34      0.50 o 
   7   3   2        0.58        0.94      0.32 o 
   8   3   2        0.01        0.25      0.32 o 
   9   3   2        7.21        7.21      0.72 o 
  10   3   2        1.27        2.05      0.58 o 
  -7   4   2       57.23       80.87      2.04 o 
  -6   4   2        6.76        5.64      1.41 o 
  -5   4   2       39.55       47.43     15.74 o 
  -4   4   2       53.53       58.63     16.30 o 
  -3   4   2       23.26       20.59      6.34 o 
  -2   4   2        7.67        7.84      2.34 o 
  -1   4   2     1568.68     1984.91    187.85 o 
   0   4   2      298.67      308.75      2.59 o 
   1   4   2      331.24      306.32      2.46 o 
   2   4   2       31.80       17.11      0.55 o 
   3   4   2      101.41      115.76      1.38 o 
   4   4   2       79.46      104.48     18.12 o 
   5   4   2      207.44      249.99     47.08 o 
   6   4   2      629.69      548.20      4.53 o 
   7   4   2       33.92       31.18      1.12 o 
   8   4   2        0.30        0.11      0.32 o 
   9   4   2       40.97       40.97      1.49 o 
  -7   5   2        3.82        5.80      0.86 o 
  -6   5   2       45.85       52.72     16.26 o 
  -5   5   2      143.38      173.54     51.63 o 
  -4   5   2      108.08      116.24     31.43 o 
  -3   5   2      241.49      275.41     76.07 o 
  -2   5   2        0.68        0.62      0.16 o 
  -1   5   2        0.67        0.39      0.14 o 
   0   5   2      140.34      116.52      1.73 o 
   1   5   2      264.95      238.17      2.41 o 
   2   5   2       52.87       49.31      1.02 o 
   3   5   2       79.99       69.81      1.18 o 
   4   5   2       30.44       27.98      3.36 o 
   5   5   2       23.46       22.32      3.95 o 
   6   5   2       20.99       17.83      0.83 o 
   7   5   2       17.68       14.16      0.79 o 
   8   5   2       66.30       58.39      1.68 o 
   9   5   2        1.48        1.87      0.50 o 
  -6   6   2        0.07        0.54      0.28 o 
  -5   6   2       16.08       19.69      5.34 o 
  -4   6   2        0.59        1.54      0.97 o 
  -3   6   2       10.40       11.84      2.67 o 
  -2   6   2      122.54      125.08     25.94 o 
  -1   6   2       24.91       24.95      0.94 o 
   0   6   2      556.81      516.41      4.17 o 
   1   6   2        6.20        7.50      0.50 o 
   2   6   2       35.37       35.06      0.98 o 
   3   6   2       27.12       22.18      0.76 o 
   4   6   2       49.86       53.57      4.35 o 
   5   6   2        5.69        5.22      0.50 o 
   6   6   2        5.65        6.20      0.58 o 
   7   6   2       18.47       17.81      0.94 o 
   8   6   2       70.79       66.43      1.86 o 
   9   6   2        0.73        1.15      0.47 o 
  -5   7   2       22.53       29.04      8.15 o 
  -4   7   2        1.33        2.63      0.97 o 
  -3   7   2        0.03        0.00      0.45 o 
  -2   7   2        0.03        0.14      0.22 o 
  -1   7   2        2.55        2.30      0.40 o 
   0   7   2       11.25       10.82      0.69 o 
   1   7   2       63.99       55.08      1.39 o 
   2   7   2      892.69      883.00      5.67 o 
   3   7   2     1060.41      887.21      5.59 o 
   4   7   2       69.88       70.21      1.43 o 
   5   7   2      219.36      189.09      2.75 o 
   6   7   2       50.23       49.47      1.49 o 
   7   7   2        4.57        4.72      0.61 o 
   8   7   2        3.16        3.13      0.54 o 
  -4   8   2        4.80        5.58      0.68 o 
  -3   8   2       18.31       16.64      1.01 o 
  -2   8   2      158.32      149.76      2.74 o 
  -1   8   2        0.47        0.97      0.36 o 
   0   8   2        6.61        7.71      0.65 o 
   2   8   2      558.33      557.02      4.72 o 
   3   8   2      115.05      120.18      2.06 o 
   4   8   2        7.17        7.57      0.65 o 
   5   8   2       93.61       80.40      1.87 o 
   6   8   2       80.16       71.78      1.86 o 
   7   8   2        0.01        0.18      0.32 o 
   8   8   2       45.46       44.17      1.63 o 
  -2   9   2       27.65       27.37      1.30 o 
  -1   9   2       91.47       90.90      2.19 o 
   0   9   2        0.15        0.00      0.32 o 
   1   9   2        0.41        0.36      0.29 o 
   2   9   2       51.88       54.18      1.56 o 
   3   9   2        0.15        0.83      0.36 o 
   5   9   2       25.45       27.48      1.19 o 
   6   9   2        0.48        0.54      0.36 o 
   1  10   2       15.58       17.57      1.05 o 
   2  10   2        4.33        4.65      0.65 o 
   3  10   2        4.13        6.19      0.65 o 
  -1 -10   3        9.02        9.88      0.79 o 
  -6  -9   3       80.12       99.82      2.41 o 
  -5  -9   3        1.17        3.13      0.58 o 
  -4  -9   3        0.07        1.12      0.43 o 
  -3  -9   3       11.61       14.06      0.87 o 
  -1  -9   3       33.98       30.89      1.20 o 
   0  -9   3       74.22       68.79      1.82 o 
   1  -9   3        0.35        0.47      0.32 o 
   2  -9   3        1.57        2.30      0.50 o 
  -7  -8   3       17.26       16.96      0.97 o 
  -5  -8   3       14.01       12.99      0.87 o 
  -4  -8   3      103.19      102.62      2.13 o 
  -3  -8   3       16.13       17.44      0.90 o 
  -2  -8   3      154.94      161.99     34.95 o 
  -1  -8   3        8.19        9.52      2.87 o 
   0  -8   3        1.35        1.04      0.32 o 
   1  -8   3        0.16        0.11      0.25 o 
   2  -8   3        0.57        0.43      0.32 o 
   3  -8   3        0.03        0.00      0.29 o 
   4  -8   3        0.06        0.00      0.29 o 
  -8  -7   3        5.32        5.19      0.72 o 
  -7  -7   3        6.82        5.62      0.65 o 
  -6  -7   3        0.02        0.18      0.29 o 
  -5  -7   3        5.16        3.21      0.43 o 
  -4  -7   3       12.68        7.95      0.40 o 
  -3  -7   3        0.10        0.00      0.25 o 
  -2  -7   3       13.52       11.37      2.82 o 
  -1  -7   3       28.40       29.48      7.81 o 
   0  -7   3       88.49      105.55     27.30 o 
   1  -7   3      461.50      362.57      3.87 o 
   2  -7   3       20.65       19.33      0.94 o 
   3  -7   3       38.56       33.32      1.27 o 
   4  -7   3        0.14        0.00      0.32 o 
   5  -7   3        7.91        6.67      0.68 o 
  -8  -6   3       17.17       15.12      0.94 o 
  -7  -6   3        1.89        1.58      0.43 o 
  -6  -6   3        8.04        8.65      0.65 o 
  -5  -6   3      100.12       96.63      1.73 o 
  -4  -6   3        7.63        8.18      0.50 o 
  -3  -6   3      187.56      188.98      7.08 o 
  -2  -6   3       68.96       65.00      6.76 o 
  -1  -6   3        4.86        3.72      0.86 o 
   0  -6   3       39.92       37.77      9.83 o 
   1  -6   3       90.43      111.44     26.30 o 
   2  -6   3      110.01       88.55      1.81 o 
   3  -6   3       64.85       63.42      1.61 o 
   4  -6   3       48.08       40.70      1.34 o 
   5  -6   3       24.73       22.23      1.08 o 
   6  -6   3        6.24        5.80      0.65 o 
  -9  -5   3        0.32        0.58      0.43 o 
  -8  -5   3        2.51        2.99      0.54 o 
  -7  -5   3      124.10      114.46      2.18 o 
  -6  -5   3      318.96      293.45      3.27 o 
  -5  -5   3      186.06      156.63      2.14 o 
  -4  -5   3       49.38       54.96      1.17 o 
  -3  -5   3        3.66        4.01      1.58 o 
  -2  -5   3      256.27      205.50     22.82 o 
  -1  -5   3      211.86      206.34     24.62 o 
   0  -5   3        6.11        6.71      2.27 o 
   1  -5   3       15.73       18.76      0.61 o 
   2  -5   3        3.43        4.58      0.28 o 
   3  -5   3       44.75       34.05      1.09 o 
   4  -5   3        5.00        5.01      0.50 o 
   5  -5   3       16.42       12.78      0.79 o 
   6  -5   3        1.73        2.52      0.47 o 
   7  -5   3        0.13        0.25      0.32 o 
  -9  -4   3        1.84        0.50      0.47 o 
  -8  -4   3       31.47       27.01      1.19 o 
  -7  -4   3        0.57        0.32      0.36 o 
  -6  -4   3        1.13        0.50      0.29 o 
  -5  -4   3       47.93       48.23      1.17 o 
  -4  -4   3        1.11        1.58      0.25 o 
  -3  -4   3       28.91       23.98      3.38 o 
  -2  -4   3      215.80      180.60     17.05 o 
  -1  -4   3     1923.04     1749.52    501.05 o 
   0  -4   3       51.38       44.95     12.88 o 
   1  -4   3        0.52        0.22      0.20 o 
   2  -4   3      179.03      190.52     33.60 o 
   3  -4   3       21.53       17.05      0.72 o 
   4  -4   3       17.09       13.62      0.69 o 
   5  -4   3       26.62       24.47      0.98 o 
   6  -4   3        1.35        1.55      0.36 o 
   7  -4   3       13.89       12.19      0.83 o 
   8  -4   3       12.91        9.34      0.76 o 
  -9  -3   3       79.86       76.65      2.04 o 
  -8  -3   3       18.38       15.42      0.94 o 
  -7  -3   3       75.81       76.37      1.76 o 
  -6  -3   3       16.78       15.79      0.79 o 
  -5  -3   3       33.23       37.47      1.02 o 
  -4  -3   3      939.59     1006.34      5.13 o 
  -3  -3   3        4.48        1.07      0.09 o 
  -2  -3   3      529.41      425.40    106.75 o 
  -1  -3   3       83.42       89.01      8.37 o 
   0  -3   3     1532.99     1084.87    104.71 o 
   1  -3   3      237.52      228.57     49.46 o 
   2  -3   3      162.86      207.45     41.10 o 
   3  -3   3       14.46        9.58      0.54 o 
   4  -3   3       14.14       15.71      4.82 o 
   5  -3   3      629.36      775.60    258.69 o 
   6  -3   3       35.58       42.17     12.84 o 
   7  -3   3       16.12       13.10      0.79 o 
  -9  -2   3        5.42        3.75      0.68 o 
  -8  -2   3      160.07      162.66      2.78 o 
  -7  -2   3        1.72        1.51      0.43 o 
  -6  -2   3       21.61       21.60      0.90 o 
  -5  -2   3      286.98      290.66      2.87 o 
  -4  -2   3     1954.83     1856.63      7.60 o 
  -3  -2   3       56.70       63.07     11.31 o 
  -2  -2   3      447.21      390.47     24.16 o 
  -1  -2   3       10.56       14.53      0.42 o 
   0  -2   3       61.03       63.43      0.89 o 
   1  -2   3      128.41      145.48      1.38 o 
   2  -2   3       17.11       22.48      4.44 o 
   3  -2   3      145.62      133.51      1.66 o 
   4  -2   3        6.67        5.07      1.17 o 
   5  -2   3       40.54       55.20     12.42 o 
   6  -2   3        1.33        0.97      0.19 o 
   7  -2   3       21.88       26.58      7.59 o 
   8  -2   3        2.33        3.71      0.61 o 
  -9  -1   3       41.02       38.35      1.49 o 
  -8  -1   3        4.92        4.03      0.61 o 
  -7  -1   3       27.14       26.64      1.09 o 
  -6  -1   3        4.61        6.45      0.58 o 
  -5  -1   3       59.19       62.90      1.32 o 
  -4  -1   3       42.25       45.72      0.86 o 
  -3  -1   3      466.54      594.63     49.80 o 
  -2  -1   3      711.41      905.81    100.77 o 
  -1  -1   3     2418.09     2185.76    410.34 o 
   0  -1   3      210.72      217.75     16.00 o 
   1  -1   3      228.85      213.03      2.75 o 
   2  -1   3       15.00       10.33      0.29 o 
   3  -1   3      127.26      163.08     10.22 o 
   4  -1   3        3.34        4.52      0.85 o 
   5  -1   3        1.76        2.00      0.20 o 
   6  -1   3        2.99        2.26      0.40 o 
   7  -1   3      115.50      117.00     24.52 o 
   8  -1   3        2.66        3.13      0.50 o 
   9  -1   3       10.65       11.79      0.87 o 
  -9   0   3        0.07        0.00      0.43 o 
  -8   0   3       11.42       12.41      0.90 o 
  -7   0   3       83.52       86.66      1.90 o 
  -6   0   3       76.25       76.96      1.65 o 
  -5   0   3        0.12        0.22      0.22 o 
  -4   0   3       94.43       90.18     16.14 o 
  -3   0   3        6.38        6.56      0.65 o 
  -2   0   3        3.52        4.94      2.47 o 
  -1   0   3        5.87        8.12      0.57 o 
   0   0   3     1876.27     2365.63    380.35 o 
   1   0   3     1396.28     1193.77    116.52 o 
   2   0   3      757.44      868.73     46.58 o 
   3   0   3     4521.11     4677.41     32.74 o 
   4   0   3     1225.11     1146.64     69.61 o 
   5   0   3      208.51      188.70      9.88 o 
   6   0   3        3.77        2.69      0.25 o 
   7   0   3        1.69        2.19      0.29 o 
   8   0   3        2.50        2.77      0.47 o 
   9   0   3        3.24        2.95      0.58 o 
  -9   1   3        2.18        3.35      0.72 o 
  -8   1   3       18.87       23.15      1.19 o 
  -7   1   3      224.02      267.54      3.42 o 
  -6   1   3        6.07        6.52      0.58 o 
  -5   1   3       60.22       57.33     12.40 o 
  -4   1   3        0.01        0.21      0.10 o 
  -3   1   3       15.95       12.02      1.28 o 
  -2   1   3      462.39      593.77     44.83 o 
  -1   1   3     3603.77     5111.00    775.38 o 
   0   1   3      160.21      166.67      6.51 o 
   1   1   3     1922.89     2006.45      7.73 o 
   2   1   3      221.47      268.33      1.85 o 
   3   1   3       44.52       39.57      0.59 o 
   4   1   3      465.89      483.18     18.32 o 
   5   1   3      214.41      188.88      2.81 o 
   6   1   3      230.99      224.86      8.53 o 
   7   1   3        0.08        0.00      0.22 o 
   8   1   3        3.38        2.66      0.47 o 
   9   1   3        2.06        3.53      0.58 o 
  -8   2   3       11.97       17.06      1.05 o 
  -7   2   3       14.38       15.23      0.94 o 
  -6   2   3       59.89       67.42      1.64 o 
  -5   2   3      500.30      521.20    110.45 o 
  -4   2   3      221.95      223.03     52.52 o 
  -3   2   3       27.85       27.01      3.39 o 
  -2   2   3      205.63      249.00     25.43 o 
  -1   2   3      632.05      757.45     92.28 o 
   0   2   3       87.80       77.41      1.02 o 
   1   2   3      267.47      275.43      1.97 o 
   2   2   3       84.25       80.03      1.05 o 
   3   2   3      486.02      529.34      2.15 o 
   4   2   3      493.67      566.38     23.54 o 
   5   2   3      259.19      267.77     15.05 o 
   6   2   3       60.59       54.00      0.80 o 
   7   2   3       21.11       15.15      0.76 o 
   8   2   3        7.22        7.68      0.65 o 
   9   2   3        1.68        2.48      0.50 o 
  10   2   3       35.56       37.18      1.48 o 
  -8   3   3       50.19       53.76      1.82 o 
  -7   3   3        2.00        1.87      0.58 o 
  -6   3   3       29.03       29.23      6.95 o 
  -5   3   3      788.93      862.45    182.16 o 
  -4   3   3       78.23       79.55     19.85 o 
  -3   3   3      750.77      863.46    185.67 o 
  -2   3   3        5.95        5.45      1.41 o 
  -1   3   3       54.48       59.72      1.07 o 
   0   3   3       83.77       79.13      1.16 o 
   1   3   3     3787.88     4529.53     13.78 o 
   2   3   3      250.77      242.47      2.02 o 
   3   3   3      577.17      702.38      3.58 o 
   4   3   3       40.95       62.85      9.52 o 
   5   3   3      353.85      401.86     44.55 o 
   6   3   3        9.64        6.06      0.51 o 
   7   3   3       77.19       77.09      1.72 o 
   8   3   3        1.29        0.47      0.36 o 
   9   3   3       20.98       20.74      1.08 o 
  10   3   3       59.58       63.40      1.96 o 
  -7   4   3      125.55      156.98      2.91 o 
  -6   4   3        0.01        0.18      0.27 o 
  -5   4   3      157.33      167.27     41.45 o 
  -4   4   3       39.32       39.50     10.35 o 
  -3   4   3       18.88       20.19      5.91 o 
  -2   4   3      516.21      622.51    116.05 o 
  -1   4   3      208.41      249.18     33.21 o 
   0   4   3      475.67      486.45      3.45 o 
   1   4   3      206.51      229.12      2.20 o 
   2   4   3      429.88      435.69      3.04 o 
   3   4   3        0.24        0.36      0.14 o 
   4   4   3       37.17       35.61      5.57 o 
   5   4   3       62.78       65.32     12.55 o 
   6   4   3        1.27        1.69      0.36 o 
   7   4   3      176.33      162.63      2.58 o 
   8   4   3       27.63       24.53      1.12 o 
   9   4   3       15.17       14.47      0.94 o 
  -7   5   3        0.18        0.43      0.58 o 
  -6   5   3       29.99       33.47      9.43 o 
  -5   5   3       23.84       22.88      6.26 o 
  -4   5   3        5.19        6.30      1.35 o 
  -3   5   3      185.43      210.56     51.06 o 
  -2   5   3       26.67       21.68      4.60 o 
  -1   5   3      118.86      101.10     11.04 o 
   0   5   3       46.93       51.08      1.17 o 
   1   5   3       64.11       67.94      1.28 o 
   2   5   3      223.15      222.20      2.30 o 
   3   5   3      176.16      148.19      1.85 o 
   4   5   3      143.96      159.00      1.87 o 
   5   5   3        3.19       14.48      7.89 o 
   6   5   3       60.25       49.47      1.39 o 
   7   5   3       57.25       52.59      1.49 o 
   8   5   3        0.81        0.68      0.36 o 
   9   5   3        0.46        0.36      0.36 o 
  -6   6   3       16.43       20.83      5.45 o 
  -5   6   3        1.30        2.10      0.72 o 
  -4   6   3       32.56       38.73     11.34 o 
  -3   6   3       36.86       42.63      9.92 o 
  -2   6   3      128.53      132.59     23.54 o 
  -1   6   3       35.05       33.10      1.09 o 
   1   6   3       46.84       48.70      1.20 o 
   2   6   3      172.27      162.20      2.14 o 
   3   6   3       22.21       20.77      0.76 o 
   4   6   3      225.01      235.88      2.50 o 
   5   6   3       20.97       26.51      4.63 o 
   6   6   3       66.27       56.20      1.53 o 
   7   6   3        0.01        0.11      0.29 o 
   8   6   3       21.77       19.91      1.05 o 
   9   6   3        9.11       10.67      0.87 o 
  -5   7   3        2.57        3.62      1.30 o 
  -4   7   3       13.92       18.14      3.28 o 
  -3   7   3       17.53       22.83      5.33 o 
  -2   7   3       48.76       39.98      1.34 o 
  -1   7   3        6.65        5.91      0.58 o 
   1   7   3      139.06      136.54      2.23 o 
   2   7   3       11.00       11.47      0.69 o 
   3   7   3       22.09       20.22      0.90 o 
   4   7   3       12.49       12.38      0.72 o 
   5   7   3      115.20      105.88      2.10 o 
   6   7   3      157.68      128.84      2.41 o 
   7   7   3        0.67        0.54      0.36 o 
   8   7   3        0.81        0.94      0.43 o 
  -4   8   3       15.17       19.69      3.23 o 
  -3   8   3        0.98        0.65      0.40 o 
  -2   8   3        2.92        2.45      0.50 o 
  -1   8   3        7.17        6.88      0.68 o 
   0   8   3      344.20      320.68      3.80 o 
   1   8   3       30.09       23.32      1.01 o 
   2   8   3       42.09       47.77      1.42 o 
   3   8   3       48.31       53.31      1.42 o 
   4   8   3      195.67      205.49      2.73 o 
   5   8   3        9.80        8.91      0.72 o 
   6   8   3        1.88        2.38      0.47 o 
   7   8   3       33.73       28.89      1.30 o 
  -2   9   3        1.85        1.37      0.47 o 
   0   9   3      224.01      226.58      3.44 o 
   1   9   3       20.55       21.64      1.05 o 
   2   9   3        0.51        0.40      0.29 o 
   3   9   3       34.64       39.26      1.34 o 
   5   9   3        2.86        3.56      0.58 o 
   6   9   3       21.70       23.15      1.16 o 
   1  10   3        3.31        2.84      0.58 o 
   2  10   3        0.36        0.90      0.40 o 
   3  10   3       17.51       18.16      1.01 o 
  -5  -9   4       35.98       40.74      1.52 o 
  -4  -9   4        3.21        3.74      0.61 o 
  -3  -9   4       22.42       25.33      1.16 o 
  -2  -9   4        1.32        0.94      0.40 o 
  -1  -9   4        0.91        0.40      0.29 o 
   0  -9   4        3.45        2.45      0.47 o 
   1  -9   4       43.15       40.18      1.49 o 
   2  -9   4        0.01        0.11      0.36 o 
  -7  -8   4        7.34        8.25      0.86 o 
  -6  -8   4        0.88        0.36      0.40 o 
  -5  -8   4        4.30        4.54      0.61 o 
  -4  -8   4        1.61        2.63      0.50 o 
  -3  -8   4        1.92        4.14      0.58 o 
  -2  -8   4      260.97      314.48      3.52 o 
  -1  -8   4        3.60        3.76      0.83 o 
   0  -8   4       11.21       11.25      0.76 o 
   1  -8   4       17.95       14.66      0.87 o 
   2  -8   4        3.51        2.92      0.50 o 
   3  -8   4        4.65        4.14      0.61 o 
  -8  -7   4        6.93        7.57      0.83 o 
  -7  -7   4       30.91       31.81      1.23 o 
  -6  -7   4       34.32       33.40      1.34 o 
  -5  -7   4        0.82        1.55      0.40 o 
  -4  -7   4       53.65       50.62      1.46 o 
  -3  -7   4        6.18        8.22      0.61 o 
  -2  -7   4       24.88       23.96      5.79 o 
  -1  -7   4       20.61       30.20      8.28 o 
   0  -7   4        6.70       10.58      4.90 o 
   1  -7   4        0.72        0.61      0.29 o 
   2  -7   4       45.11       41.22      1.38 o 
   3  -7   4       82.74       72.17      1.90 o 
   4  -7   4       67.08       62.73      1.82 o 
   5  -7   4        1.98        2.34      0.54 o 
  -8  -6   4       14.42       18.94      1.01 o 
  -7  -6   4        2.29        3.67      0.54 o 
  -6  -6   4       33.37       36.08      1.20 o 
  -5  -6   4       18.26       15.36      0.57 o 
  -4  -6   4       48.95       46.03      1.24 o 
  -3  -6   4       16.89       17.05      0.79 o 
  -2  -6   4      168.79      149.85     36.43 o 
  -1  -6   4      178.31      164.47     42.87 o 
   0  -6   4       56.94       56.75     15.89 o 
   1  -6   4        0.42        0.44      0.20 o 
   2  -6   4       56.99       44.28      1.31 o 
   3  -6   4        6.89        7.14      0.65 o 
   4  -6   4       12.44       10.82      0.79 o 
   5  -6   4       34.30       35.42      1.38 o 
   6  -6   4        4.30        4.57      0.65 o 
  -9  -5   4       22.49       21.20      1.19 o 
  -8  -5   4       38.74       36.42      1.38 o 
  -7  -5   4       77.81       70.92      1.72 o 
  -6  -5   4       31.25       36.66      1.16 o 
  -5  -5   4        0.08        0.32      0.29 o 
  -4  -5   4      223.85      229.55      5.73 o 
  -3  -5   4        0.02        0.43      0.15 o 
  -2  -5   4        0.21        0.30      0.09 o 
  -1  -5   4      119.12      117.56     30.10 o 
   0  -5   4       76.27       74.75     22.55 o 
   1  -5   4        5.23        3.31      0.99 o 
   2  -5   4        5.11        5.70      0.83 o 
   3  -5   4       16.69       14.16      0.76 o 
   4  -5   4       11.39       10.79      0.72 o 
   5  -5   4       13.91       12.85      0.83 o 
   6  -5   4       33.71       28.06      1.19 o 
   7  -5   4        0.06        0.00      0.29 o 
  -9  -4   4        0.02        0.00      0.40 o 
  -8  -4   4        1.68        1.62      0.47 o 
  -7  -4   4       73.21       69.61      1.68 o 
  -6  -4   4      169.04      161.88      2.35 o 
  -5  -4   4        2.66        1.80      0.32 o 
  -4  -4   4      612.34      578.63     27.59 o 
  -3  -4   4      244.43      218.99     32.12 o 
  -2  -4   4      229.08      240.30     24.36 o 
  -1  -4   4       20.76       18.63      2.38 o 
   0  -4   4      135.17      123.46     15.66 o 
   1  -4   4       99.77      113.39     24.31 o 
   2  -4   4        9.44        7.77      0.79 o 
   3  -4   4        1.19        2.61      0.59 o 
   4  -4   4       16.28       14.52      0.76 o 
   5  -4   4        0.03        0.14      0.25 o 
   6  -4   4       53.25       38.76      1.31 o 
   7  -4   4        4.39        2.77      0.50 o 
  -9  -3   4       60.87       56.30      1.82 o 
  -8  -3   4       69.24       62.57      1.75 o 
  -7  -3   4       94.89       92.00      1.95 o 
  -6  -3   4        7.94        6.81      0.58 o 
  -5  -3   4       50.15       47.79      1.17 o 
  -4  -3   4       18.38       13.49      0.58 o 
  -3  -3   4      286.86      259.58     40.87 o 
  -2  -3   4     1522.16     1476.58    339.36 o 
  -1  -3   4      447.90      413.67     38.62 o 
   0  -3   4      468.49      452.68     68.61 o 
   1  -3   4       25.35       30.50      5.12 o 
   2  -3   4        2.45        3.04      0.78 o 
   3  -3   4       77.57      106.63     27.93 o 
   4  -3   4        3.55        3.60      0.40 o 
   5  -3   4       36.69       34.48      1.13 o 
   6  -3   4        8.21        7.64      0.61 o 
   7  -3   4       39.30       33.39      1.23 o 
   8  -3   4       27.81       23.80      1.08 o 
  -9  -2   4        3.45        2.59      0.68 o 
  -8  -2   4        1.83        2.99      0.61 o 
  -7  -2   4       13.34       12.41      0.79 o 
  -6  -2   4      501.29      519.07      4.37 o 
  -5  -2   4      112.07      127.52      1.89 o 
  -4  -2   4       46.41       50.07      3.01 o 
  -3  -2   4       40.11       35.55      2.43 o 
  -2  -2   4     1204.00     1103.32     44.42 o 
  -1  -2   4       49.88       59.30      4.48 o 
   0  -2   4       27.32       29.51      0.69 o 
   1  -2   4      210.57      189.13     15.89 o 
   2  -2   4        0.31        0.11      0.06 o 
   3  -2   4     1743.37     2170.48    330.89 o 
   4  -2   4       13.16       20.17      3.99 o 
   5  -2   4        2.50        2.71      0.74 o 
   6  -2   4        0.13        0.02      0.16 o 
   7  -2   4       51.14       44.79      1.31 o 
  -9  -1   4       37.71       40.25      1.56 o 
  -8  -1   4       11.39       10.96      0.87 o 
  -7  -1   4      220.57      233.06      3.16 o 
  -6  -1   4      269.94      279.16      3.17 o 
  -5  -1   4      153.85      192.79      2.36 o 
  -4  -1   4        1.31        2.00      0.76 o 
  -3  -1   4      826.97      943.40     69.39 o 
  -2  -1   4      105.71      138.45     10.91 o 
  -1  -1   4      400.28      473.16     16.22 o 
   0  -1   4      539.62      702.51     91.26 o 
   1  -1   4      305.01      325.63     11.73 o 
   2  -1   4       29.81       29.77      0.46 o 
   3  -1   4      375.99      358.78      2.77 o 
   4  -1   4       12.26        9.58      0.96 o 
   5  -1   4        0.92        1.67      0.29 o 
   6  -1   4        0.94        0.65      0.18 o 
   7  -1   4        3.71        3.61      0.49 o 
   8  -1   4        0.41        0.25      0.36 o 
  -9   0   4        2.24        2.52      0.65 o 
  -8   0   4        7.93        8.61      0.83 o 
  -7   0   4       49.36       56.71      1.64 o 
  -6   0   4       35.76       38.97      1.23 o 
  -5   0   4       92.09       91.06     11.24 o 
  -4   0   4       60.78       49.23      3.94 o 
  -3   0   4        2.87        6.71      0.86 o 
  -2   0   4      170.21      234.33     11.63 o 
  -1   0   4       41.25       58.96      4.49 o 
   0   0   4      146.00      146.26     25.39 o 
   1   0   4        4.10        3.10      0.22 o 
   2   0   4      393.32      391.06     83.17 o 
   3   0   4       70.26       77.52      4.79 o 
   4   0   4       39.00       39.07      0.97 o 
   5   0   4      630.73      589.87     23.65 o 
   6   0   4        0.90        0.38      0.36 o 
   7   0   4       27.11       25.28      3.71 o 
   8   0   4        0.66        0.32      0.32 o 
   9   0   4        5.63        7.46      0.72 o 
  -8   1   4        0.16        0.00      0.47 o 
  -7   1   4        0.40        1.37      0.50 o 
  -6   1   4        1.01        1.04      0.43 o 
  -5   1   4       92.49      113.07      1.95 o 
  -4   1   4       65.79       75.24      8.07 o 
  -3   1   4      474.71      517.09     62.98 o 
  -2   1   4      148.53      175.07     34.33 o 
  -1   1   4     1234.78     1588.43     52.36 o 
   0   1   4      273.48      296.41     19.33 o 
   2   1   4      701.82      618.42      3.39 o 
   3   1   4      420.02      465.60     51.07 o 
   4   1   4     1153.23     1340.99     53.50 o 
   5   1   4      125.71      122.11      1.62 o 
   6   1   4       17.85       16.13      0.81 o 
   7   1   4        0.14        0.01      0.14 o 
   8   1   4        0.21        0.58      0.32 o 
   9   1   4        0.51        0.65      0.40 o 
  -8   2   4       13.26       17.53      1.08 o 
  -7   2   4       53.00       57.55      1.71 o 
  -6   2   4      231.54      281.74      3.43 o 
  -5   2   4       74.41       70.74     17.56 o 
  -4   2   4      333.29      345.83     75.60 o 
  -3   2   4       94.66      111.98     11.83 o 
  -2   2   4      155.00      162.69     18.76 o 
  -1   2   4      260.55      322.32     50.31 o 
   0   2   4       61.45       54.08      0.92 o 
   1   2   4      178.04      189.38      1.75 o 
   2   2   4        2.59        4.58      0.32 o 
   3   2   4        8.64        6.57      0.40 o 
   4   2   4      191.96      222.78     20.46 o 
   5   2   4       47.78       56.77      6.55 o 
   6   2   4        0.98        0.65      0.15 o 
   7   2   4       80.74       80.18      1.68 o 
   8   2   4        1.46        1.91      0.43 o 
   9   2   4        6.70        7.85      0.72 o 
  -8   3   4       12.23       12.98      1.08 o 
  -7   3   4       52.80       55.60      1.78 o 
  -6   3   4       72.25       84.31      1.97 o 
  -5   3   4      140.09      139.47     33.42 o 
  -4   3   4       48.25       69.13      1.57 o 
  -3   3   4      179.29      197.42     44.77 o 
  -2   3   4      171.93      195.38     43.78 o 
  -1   3   4      919.88     1059.99     60.21 o 
   0   3   4       63.95       66.09      1.11 o 
   1   3   4        1.66        0.65      0.18 o 
   2   3   4      182.78      275.42      2.31 o 
   3   3   4      823.80      808.43      4.29 o 
   4   3   4       19.53       23.67      3.60 o 
   5   3   4        2.70        1.65      0.27 o 
   6   3   4      189.57      187.83     19.96 o 
   7   3   4        4.88        6.16      0.58 o 
   8   3   4       96.40       91.94      2.02 o 
   9   3   4        1.16        0.90      0.43 o 
  -7   4   4      160.92      185.92      3.26 o 
  -6   4   4        0.62        3.02      1.58 o 
  -5   4   4      170.47      190.01     43.24 o 
  -4   4   4        5.52        5.06      1.04 o 
  -3   4   4       37.71       43.54     10.10 o 
  -2   4   4      184.00      181.43     32.61 o 
  -1   4   4      114.31       91.39     12.44 o 
   0   4   4     1713.97     2047.28      8.24 o 
   1   4   4     1391.42     1727.31      7.22 o 
   2   4   4       67.40       65.47      1.21 o 
   3   4   4      219.72      240.82      2.30 o 
   4   4   4        0.43        0.29      0.18 o 
   5   4   4        0.98        3.69      1.37 o 
   6   4   4       42.12       52.72      8.21 o 
   7   4   4        3.59        2.16      0.43 o 
   8   4   4      213.20      195.49      3.03 o 
   9   4   4       55.89       57.72      1.78 o 
  -6   5   4        1.80        1.24      0.36 o 
  -5   5   4       12.97       12.11      3.36 o 
  -4   5   4      211.28      237.08     56.54 o 
  -3   5   4       76.17       80.46     16.80 o 
  -2   5   4       60.45       72.32      1.57 o 
  -1   5   4       89.79      107.03     14.22 o 
   0   5   4      387.47      379.10      3.42 o 
   1   5   4        0.77        0.18      0.18 o 
   2   5   4        3.36        3.71      0.36 o 
   3   5   4       40.01       40.60      1.02 o 
   4   5   4       22.46       23.53      0.80 o 
   5   5   4      114.02      116.67     18.58 o 
   6   5   4       14.84       14.95      0.79 o 
   7   5   4        1.88        2.05      0.40 o 
   8   5   4        1.09        0.97      0.36 o 
   9   5   4        9.50        8.72      0.79 o 
  -6   6   4        4.65        6.55      1.42 o 
  -5   6   4       26.55       29.83      5.08 o 
  -4   6   4        9.92       11.23      3.08 o 
  -3   6   4       11.78       11.62      2.16 o 
  -2   6   4       47.50       49.57      1.42 o 
  -1   6   4       43.56       36.54      1.16 o 
   0   6   4      308.00      281.28      3.17 o 
   1   6   4       36.74       28.62      0.98 o 
   2   6   4       69.53       56.86      1.32 o 
   3   6   4      103.88      100.33      1.73 o 
   4   6   4       14.73       15.96      0.72 o 
   5   6   4       51.77       52.91      8.92 o 
   6   6   4        0.10        0.00      0.22 o 
   7   6   4        8.10        7.06      0.65 o 
   8   6   4        6.11        5.69      0.72 o 
   9   6   4        3.40        3.92      0.65 o 
  -5   7   4       33.06       39.96      9.52 o 
  -4   7   4       15.21       16.00      4.08 o 
  -3   7   4       18.41       23.65      1.12 o 
  -1   7   4        0.53        0.97      0.32 o 
   0   7   4        7.39        6.24      0.58 o 
   1   7   4        4.90        4.47      0.50 o 
   2   7   4       22.12       22.02      0.94 o 
   3   7   4      128.67      143.83      2.22 o 
   4   7   4      454.67      447.36      3.94 o 
   5   7   4      122.64      133.66     24.63 o 
   6   7   4       52.60       48.10      1.53 o 
   7   7   4       11.61       14.17      0.90 o 
   8   7   4        6.04        5.66      0.68 o 
  -3   8   4       28.64       27.13      1.27 o 
  -2   8   4       58.63       50.63      1.64 o 
  -1   8   4       82.20       72.00      1.90 o 
   0   8   4        2.28        1.04      0.40 o 
   1   8   4        2.60        3.28      0.50 o 
   2   8   4        0.01        0.00      0.22 o 
   3   8   4       10.33        9.41      0.69 o 
   4   8   4        0.10        0.76      0.32 o 
   5   8   4      216.03      190.87      3.03 o 
   6   8   4       32.57       28.96      1.27 o 
   7   8   4       40.26       30.48      1.34 o 
  -2   9   4       88.05       82.91      2.26 o 
  -1   9   4        0.15        0.11      0.36 o 
   0   9   4       64.61       62.65      1.86 o 
   1   9   4       12.96       14.97      0.94 o 
   2   9   4       40.48       41.11      1.45 o 
   3   9   4        2.53        3.89      0.54 o 
   4   9   4        7.10        6.92      0.65 o 
   5   9   4       22.21       25.94      1.19 o 
   6   9   4       38.48       43.98      1.59 o 
   2  10   4       51.54       60.48      1.85 o 
   3  10   4        3.15        4.03      0.65 o 
  -5  -9   5        0.75        0.83      0.47 o 
  -4  -9   5        4.13        7.60      0.79 o 
  -3  -9   5        5.20        9.58      0.79 o 
  -2  -9   5        4.32        7.85      0.76 o 
  -1  -9   5       17.06       13.86      0.87 o 
   0  -9   5        0.05        0.00      0.29 o 
   1  -9   5       10.52       10.31      0.83 o 
  -6  -8   5        6.34        9.19      0.83 o 
  -5  -8   5        3.15        3.35      0.58 o 
  -4  -8   5       41.43       42.87      1.49 o 
  -3  -8   5        5.98        8.32      0.76 o 
  -2  -8   5       12.62       16.81      0.94 o 
  -1  -8   5       76.14       75.01     21.98 o 
   0  -8   5        0.60        0.22      0.29 o 
   1  -8   5        0.00        0.00      0.22 o 
   2  -8   5        0.65        0.25      0.29 o 
   3  -8   5        2.71        2.95      0.58 o 
  -7  -7   5       12.65       13.56      1.01 o 
  -6  -7   5        2.10        1.84      0.47 o 
  -5  -7   5        2.06        4.54      0.61 o 
  -4  -7   5       82.88       88.11      1.98 o 
  -3  -7   5      152.82      132.28      2.34 o 
  -2  -7   5        5.56        6.20      0.58 o 
  -1  -7   5        0.61        1.81      1.08 o 
   0  -7   5       75.67       88.35     25.92 o 
   1  -7   5        0.42        0.11      0.22 o 
   2  -7   5       94.38       82.18      1.94 o 
   3  -7   5        1.02        1.26      0.43 o 
   4  -7   5        0.13        0.00      0.36 o 
   5  -7   5       12.39       16.52      1.08 o 
  -8  -6   5       10.09        8.53      0.56 o 
  -7  -6   5        6.59        5.96      0.48 o 
  -6  -6   5       11.59        7.94      0.76 o 
  -5  -6   5       70.34       65.28      1.72 o 
  -4  -6   5      154.50      148.63      2.42 o 
  -3  -6   5       21.11       27.37      1.01 o 
  -2  -6   5       19.64       21.05      5.71 o 
  -1  -6   5       19.23       22.56      6.20 o 
   0  -6   5      135.59      143.04     40.87 o 
   1  -6   5       32.26       31.87      7.99 o 
   2  -6   5        4.35        3.67      0.50 o 
   3  -6   5      249.40      224.30      3.18 o 
   4  -6   5        1.47        1.66      0.43 o 
   5  -6   5        4.77        5.51      0.68 o 
   6  -6   5       16.54       15.95      1.01 o 
  -8  -5   5        0.42        0.16      0.28 o 
  -7  -5   5       34.04       38.47      3.31 o 
  -6  -5   5       29.66       32.04      2.03 o 
  -5  -5   5      302.26      290.30      5.88 o 
  -4  -5   5      183.69      160.40      1.65 o 
  -3  -5   5       56.26       48.21      0.77 o 
  -2  -5   5       61.55       57.40     15.08 o 
  -1  -5   5       61.83       62.92     16.83 o 
   0  -5   5       43.08       44.24     12.74 o 
   1  -5   5       13.47       16.35      4.71 o 
   2  -5   5       36.20       36.01      5.30 o 
   3  -5   5        8.08        8.97      0.74 o 
   4  -5   5        0.22        0.32      0.25 o 
   5  -5   5       19.75       19.58      1.01 o 
   6  -5   5        9.39       10.31      0.79 o 
  -9  -4   5        1.52        1.94      0.39 o 
  -8  -4   5       26.90       25.36      1.65 o 
  -7  -4   5       35.34       30.06      3.10 o 
  -6  -4   5        3.97        3.66      0.36 o 
  -5  -4   5      401.31      392.68     13.09 o 
  -4  -4   5       71.09       65.51      1.54 o 
  -3  -4   5      345.43      345.71      5.05 o 
  -2  -4   5      209.25      183.10     20.12 o 
  -1  -4   5       55.54       55.74     13.68 o 
   0  -4   5      299.63      365.17     83.23 o 
   1  -4   5        3.92        6.19      1.19 o 
   2  -4   5       37.06       30.33      2.65 o 
   3  -4   5       43.33       43.06      3.75 o 
   4  -4   5       63.88       51.33      1.39 o 
   5  -4   5       38.83       35.44      1.23 o 
   6  -4   5        0.46        0.50      0.29 o 
   7  -4   5       12.17       10.89      0.79 o 
  -9  -3   5       15.17       15.12      1.05 o 
  -8  -3   5       10.24        9.28      0.54 o 
  -7  -3   5       27.73       22.13      1.27 o 
  -6  -3   5      337.20      303.95     18.63 o 
  -5  -3   5      165.33      168.99      9.83 o 
  -4  -3   5       31.45       30.66      0.82 o 
  -3  -3   5      431.06      373.25     46.83 o 
  -2  -3   5      167.62      153.51     21.59 o 
  -1  -3   5        6.79        5.99      0.67 o 
   0  -3   5      632.79      616.58     57.71 o 
   1  -3   5       60.74       64.82      9.91 o 
   2  -3   5      190.40      188.62     17.70 o 
   3  -3   5       24.43       18.59      0.76 o 
   4  -3   5       70.15       62.39      1.43 o 
   5  -3   5        2.07        1.58      0.36 o 
   6  -3   5       22.13       21.73      0.98 o 
   7  -3   5        3.09        2.30      0.43 o 
   8  -3   5        0.83        0.25      0.36 o 
  -9  -2   5        2.00        2.38      0.65 o 
  -8  -2   5       45.95       42.65      1.49 o 
  -7  -2   5       32.36       28.26      1.54 o 
  -6  -2   5        6.88        6.23      1.69 o 
  -5  -2   5        4.53        3.67      0.58 o 
  -4  -2   5      931.28      980.46     39.92 o 
  -3  -2   5       12.06       10.81      0.44 o 
  -2  -2   5      209.56      234.73      9.34 o 
  -1  -2   5      369.44      431.18     17.02 o 
   0  -2   5       23.53       36.47      1.38 o 
   1  -2   5      129.31      123.14      6.52 o 
   2  -2   5      154.41      179.58     18.31 o 
   3  -2   5      276.48      312.29     42.85 o 
   4  -2   5       39.09       42.77      1.13 o 
   5  -2   5      124.68      116.78      1.96 o 
   6  -2   5        0.92        0.43      0.29 o 
   7  -2   5       14.84       10.90      0.72 o 
   8  -2   5        0.59        0.07      0.32 o 
  -9  -1   5       11.25        9.88      0.97 o 
  -8  -1   5       31.59       30.01      1.34 o 
  -7  -1   5      105.81      119.21      2.32 o 
  -6  -1   5        2.52        3.05      0.67 o 
  -5  -1   5        3.91        2.09      0.25 o 
  -4  -1   5      178.49      196.56     17.20 o 
  -3  -1   5       31.31       42.07      1.77 o 
  -2  -1   5      191.30      237.75      9.26 o 
  -1  -1   5     1022.88     1191.19     90.38 o 
   0  -1   5      686.36      865.12     92.82 o 
   1  -1   5     3948.07     3771.96   1344.92 o 
   2  -1   5      727.01      823.36     44.45 o 
   3  -1   5      130.82      117.84      4.35 o 
   4  -1   5        0.02        0.49      0.27 o 
   5  -1   5       98.01       86.46      7.05 o 
   6  -1   5       30.22       33.52      4.24 o 
   7  -1   5       34.98       31.79      1.09 o 
  -8   0   5       22.00       23.45      1.23 o 
  -7   0   5      134.65      139.54      2.51 o 
  -6   0   5       39.92       43.57      1.34 o 
  -5   0   5      264.53      276.06     33.16 o 
  -4   0   5       40.07       37.28      3.81 o 
  -3   0   5        8.69       15.09      3.65 o 
  -2   0   5       61.87       54.93      3.52 o 
  -1   0   5     1575.10     2186.42    258.07 o 
   0   0   5       54.63       55.96      6.16 o 
   1   0   5       13.35        7.51      0.28 o 
   2   0   5       82.62      111.48      1.45 o 
   3   0   5      389.30      413.90     35.32 o 
   4   0   5      431.31      454.08     11.68 o 
   5   0   5      383.15      389.10      2.23 o 
   6   0   5       66.74       61.37      4.08 o 
   7   0   5        4.02        4.12      0.36 o 
   8   0   5       62.34       75.67      1.75 o 
  -8   1   5        2.52        2.34      0.65 o 
  -7   1   5      124.72      140.99      2.62 o 
  -6   1   5       47.76       57.08      1.56 o 
  -5   1   5       41.09       45.10      1.27 o 
  -4   1   5       25.59       25.78      5.11 o 
  -3   1   5       43.17       41.89      7.82 o 
  -2   1   5      399.98      480.10     40.95 o 
  -1   1   5      215.83      250.19     17.03 o 
   0   1   5      204.87      261.15     21.08 o 
   1   1   5      139.61      185.59      1.79 o 
   2   1   5      114.43      112.14      1.47 o 
   3   1   5      590.57      623.99     76.93 o 
   4   1   5      711.08      798.60     48.39 o 
   5   1   5       43.76       40.87      2.48 o 
   6   1   5      282.99      287.17      4.84 o 
   7   1   5       80.24       72.78      2.56 o 
   8   1   5       38.56       41.88      1.34 o 
   9   1   5        3.40        3.06      0.54 o 
  -8   2   5        1.63        2.52      0.68 o 
  -7   2   5        4.61        5.83      0.76 o 
  -6   2   5        4.56        5.66      0.72 o 
  -5   2   5       22.19       21.88      0.98 o 
  -4   2   5      197.86      194.85     42.19 o 
  -3   2   5      945.21     1108.24    161.77 o 
  -2   2   5      211.00      239.19     24.38 o 
  -1   2   5      164.69      153.89     30.90 o 
   0   2   5      464.89      553.81      2.38 o 
   1   2   5       40.19       43.62      0.91 o 
   2   2   5      443.52      622.55      3.66 o 
   3   2   5       36.08       55.60      1.09 o 
   4   2   5       31.04       38.06      5.87 o 
   5   2   5       17.14       17.29      2.04 o 
   6   2   5        1.98        2.17      0.32 o 
   7   2   5        0.17        0.38      0.18 o 
   8   2   5        2.14        2.12      0.47 o 
   9   2   5        1.46        1.69      0.47 o 
  -7   3   5        2.18        1.91      0.58 o 
  -6   3   5        0.60        1.26      0.54 o 
  -5   3   5        2.40        2.07      0.30 o 
  -4   3   5       20.63       20.64      4.38 o 
  -3   3   5        1.83        3.10      0.52 o 
  -2   3   5      139.12      149.54     30.93 o 
  -1   3   5       86.82       87.12     11.71 o 
   0   3   5      469.23      512.96      3.56 o 
   1   3   5      458.06      519.81      3.52 o 
   2   3   5      806.23     1102.12      5.34 o 
   3   3   5       29.18       31.31      0.87 o 
   4   3   5       38.89       28.93      3.95 o 
   5   3   5      140.19      149.75     21.05 o 
   6   3   5        4.86        5.73      0.79 o 
   7   3   5       12.42       11.58      0.72 o 
   8   3   5       25.28       25.68      1.12 o 
   9   3   5       17.24       18.16      1.01 o 
  -7   4   5        0.00        2.70      0.76 o 
  -6   4   5       13.06       12.41      1.01 o 
  -5   4   5        5.68        5.78      1.44 o 
  -4   4   5      108.75      112.04     25.81 o 
  -3   4   5      107.01      111.39     27.30 o 
  -2   4   5        5.12        5.19      1.19 o 
  -1   4   5      162.97      170.50     19.81 o 
   0   4   5        3.06        1.40      0.25 o 
   1   4   5      235.04      232.70      2.47 o 
   2   4   5       84.98       99.99      1.59 o 
   3   4   5      152.76      165.46      2.03 o 
   4   4   5      249.10      279.01      2.68 o 
   5   4   5       10.12       11.12      2.54 o 
   6   4   5       65.39       60.25      9.84 o 
   7   4   5      131.59      116.44      2.22 o 
   8   4   5       86.47       80.95      1.98 o 
   9   4   5        0.97        1.80      0.47 o 
  -6   5   5       43.15       53.88      1.81 o 
  -5   5   5       40.26       42.80     10.28 o 
  -4   5   5        3.88        4.99      2.20 o 
  -3   5   5        8.16        9.49      2.00 o 
  -2   5   5      996.46     1073.67    127.23 o 
  -1   5   5      214.95      200.81     18.02 o 
   0   5   5       23.48       27.88      0.94 o 
   1   5   5       50.35       51.03      1.24 o 
   2   5   5      266.22      300.69      2.96 o 
   3   5   5       22.25       24.50      0.87 o 
   4   5   5       57.28       71.46      1.42 o 
   5   5   5        0.26        0.58      0.19 o 
   6   5   5      145.23      146.97     25.75 o 
   7   5   5      125.82      104.06      2.18 o 
   8   5   5        0.12        0.00      0.29 o 
   9   5   5        0.08        0.22      0.36 o 
  -5   6   5        1.62        1.51      0.52 o 
  -4   6   5       26.04       25.81      5.44 o 
  -3   6   5        1.17        2.07      0.85 o 
  -2   6   5      248.01      247.97     31.95 o 
   0   6   5        6.70        6.38      0.54 o 
   1   6   5      278.24      254.65      2.99 o 
   2   6   5       58.13       63.53      1.46 o 
   3   6   5      179.92      174.43      2.36 o 
   4   6   5        0.66        0.07      0.25 o 
   5   6   5        2.16        2.43      0.29 o 
   6   6   5       67.08       54.61      1.57 o 
   7   6   5        2.18        0.90      0.40 o 
   8   6   5        0.48        0.22      0.29 o 
  -4   7   5       12.43       14.62      3.08 o 
  -3   7   5       14.62       17.98      2.96 o 
  -2   7   5       22.91       18.94      0.98 o 
  -1   7   5        0.40        0.47      0.29 o 
   0   7   5       10.63       11.25      0.76 o 
   1   7   5       20.41       19.48      0.90 o 
   2   7   5        7.94        8.94      0.65 o 
   3   7   5        8.30        9.52      0.65 o 
   4   7   5      206.76      210.04      2.78 o 
   5   7   5       96.40      126.70      2.13 o 
   6   7   5      186.32      170.70      2.87 o 
   7   7   5       99.05       90.09      2.20 o 
   8   7   5       28.45       26.00      1.27 o 
  -3   8   5        7.46        6.49      0.76 o 
  -2   8   5        2.17        1.69      0.43 o 
  -1   8   5       10.94       11.11      0.87 o 
   0   8   5       26.74       24.63      1.12 o 
   1   8   5      110.11      104.40      2.21 o 
   2   8   5      217.99      201.37      3.00 o 
   3   8   5        1.05        1.80      0.40 o 
   4   8   5        1.59        1.15      0.36 o 
   6   8   5        0.44        0.43      0.36 o 
   7   8   5        0.07        0.00      0.32 o 
  -1   9   5        4.11        4.39      0.65 o 
   0   9   5        6.93        7.03      0.76 o 
   1   9   5       14.02       16.41      0.97 o 
   2   9   5       13.96       14.07      0.90 o 
   3   9   5       25.29       26.35      1.19 o 
   4   9   5        0.02        0.04      0.32 o 
   6   9   5       14.43       12.52      0.90 o 
  -4  -9   6       13.90       16.95      1.08 o 
  -3  -9   6       11.28       14.42      0.97 o 
  -2  -9   6       24.23       35.49      1.37 o 
   0  -9   6        7.02        7.71      0.72 o 
  -6  -8   6        0.22        0.54      0.47 o 
  -5  -8   6       19.39       27.23      1.26 o 
  -4  -8   6       20.86       25.11      1.19 o 
  -3  -8   6        5.19        4.18      0.61 o 
  -2  -8   6       12.70       15.26      0.94 o 
  -1  -8   6       97.49      114.62     33.22 o 
   0  -8   6       36.94       32.10      1.23 o 
   1  -8   6       18.95       16.00      0.94 o 
   2  -8   6       14.23       12.99      0.87 o 
   3  -8   6        1.45        1.08      0.43 o 
  -7  -7   6        0.14        0.04      0.40 o 
  -6  -7   6       44.80       43.68      1.60 o 
  -5  -7   6        2.50        6.44      0.72 o 
  -4  -7   6        4.44        4.65      0.61 o 
  -3  -7   6       73.36       75.55      1.83 o 
  -2  -7   6        1.31        1.66      0.43 o 
  -1  -7   6       24.96       23.60      7.27 o 
   0  -7   6       22.75       26.10      7.70 o 
   1  -7   6        0.45        0.52      0.22 o 
   2  -7   6       28.11       27.39      1.19 o 
   3  -7   6       10.02       10.27      0.79 o 
   4  -7   6      141.53      144.04      2.84 o 
  -7  -6   6       30.00       30.14      1.34 o 
  -6  -6   6       74.91       72.77      1.93 o 
  -5  -6   6      138.40      113.44      2.29 o 
  -4  -6   6       13.15       11.44      0.76 o 
  -3  -6   6       19.47       27.68      1.08 o 
  -2  -6   6      121.07      129.75      2.18 o 
  -1  -6   6        0.62        1.76      0.99 o 
   0  -6   6      203.33      222.97     61.13 o 
   1  -6   6      155.08      176.72     41.63 o 
   2  -6   6        0.03        0.94      0.54 o 
   3  -6   6       14.35       14.04      0.87 o 
   4  -6   6      111.79      108.06      2.31 o 
   5  -6   6       59.60       60.41      1.85 o 
  -8  -5   6        2.29        1.44      0.36 o 
  -7  -5   6      122.46      105.07      6.94 o 
  -6  -5   6       35.70       32.78      0.84 o 
  -5  -5   6       10.11       10.77      0.58 o 
  -4  -5   6       34.16       45.26      1.34 o 
  -3  -5   6      236.29      257.93      3.08 o 
  -2  -5   6      116.25       95.46     24.83 o 
  -1  -5   6       26.25       26.80      8.93 o 
   0  -5   6        1.47        2.34      1.03 o 
   1  -5   6      296.92      320.72     67.09 o 
   2  -5   6       76.96       84.43     15.16 o 
   3  -5   6        1.42        0.68      0.20 o 
   4  -5   6        2.48        2.34      0.47 o 
   5  -5   6        0.14        0.00      0.29 o 
   6  -5   6        1.73        2.02      0.47 o 
  -8  -4   6        0.05        0.00      0.27 o 
  -7  -4   6        0.71        0.23      0.24 o 
  -6  -4   6       18.18       21.17      0.94 o 
  -5  -4   6       45.96       48.91      1.87 o 
  -4  -4   6       35.41       31.02      0.70 o 
  -3  -4   6      116.49      126.97      2.54 o 
  -2  -4   6      103.60      102.72     25.41 o 
  -1  -4   6        4.07        3.90      0.68 o 
   0  -4   6       76.25       70.45     16.75 o 
   1  -4   6       92.09       96.12     19.74 o 
   2  -4   6       63.90       64.69      7.99 o 
   3  -4   6       54.63       48.16      4.57 o 
   4  -4   6        0.07        0.00      0.18 o 
   5  -4   6        0.19        0.40      0.29 o 
   6  -4   6        6.14        5.15      0.61 o 
   7  -4   6        0.98        1.51      0.43 o 
  -8  -3   6        7.25        5.72      0.51 o 
  -7  -3   6        0.47        0.59      0.25 o 
  -6  -3   6       56.35       51.79      2.60 o 
  -5  -3   6       34.21       32.40      0.83 o 
  -4  -3   6        7.25        6.83      0.38 o 
  -3  -3   6       64.57       77.48      0.94 o 
  -2  -3   6       43.07       51.61      6.37 o 
  -1  -3   6      111.39      156.80     15.92 o 
   0  -3   6      275.90      268.65     32.92 o 
   1  -3   6      171.40      167.13     23.87 o 
   2  -3   6        0.70        1.71      0.20 o 
   3  -3   6      189.04      186.77      4.81 o 
   4  -3   6        1.43        1.69      0.36 o 
   5  -3   6       39.38       32.08      1.13 o 
   6  -3   6        8.53        9.70      0.72 o 
   7  -3   6        0.15        0.07      0.25 o 
   8  -3   6       14.38       16.09      0.97 o 
  -8  -2   6       29.19       28.80      1.30 o 
  -7  -2   6        9.19        9.91      0.53 o 
  -6  -2   6      105.36      107.08      7.65 o 
  -5  -2   6      279.09      285.65     24.52 o 
  -4  -2   6        2.54        1.38      0.22 o 
  -3  -2   6      280.97      312.28     19.58 o 
  -2  -2   6      527.89      564.00     28.52 o 
  -1  -2   6        9.65       16.26      2.11 o 
   0  -2   6       69.66       64.00      6.91 o 
   1  -2   6      101.81       95.39      6.73 o 
   2  -2   6       10.36       11.43      0.40 o 
   3  -2   6       56.77       52.91      1.24 o 
   4  -2   6       66.85       65.59      1.46 o 
   5  -2   6        0.12        0.43      0.22 o 
   6  -2   6        0.76        0.32      0.29 o 
   7  -2   6        1.17        1.40      0.40 o 
   8  -2   6        0.17        0.50      0.36 o 
  -8  -1   6       26.98       26.94      1.30 o 
  -7  -1   6       29.00       32.03      1.30 o 
  -6  -1   6      279.61      283.87     18.66 o 
  -5  -1   6       64.66       61.67      4.28 o 
  -4  -1   6       34.68       34.83      3.92 o 
  -3  -1   6      170.94      193.42     13.77 o 
  -2  -1   6        5.74        4.83      0.20 o 
  -1  -1   6      622.48      742.46     69.80 o 
   0  -1   6      526.97      645.41     55.33 o 
   1  -1   6      101.17      102.28      3.24 o 
   2  -1   6        0.02        8.15      4.70 o 
   3  -1   6      274.22      290.13      8.54 o 
   4  -1   6        8.23       10.21      0.61 o 
   5  -1   6        5.95        4.58      0.47 o 
   6  -1   6        6.65        4.25      0.54 o 
   7  -1   6        6.75        5.51      0.61 o 
   8  -1   6       91.75       87.67      1.98 o 
  -8   0   6       17.49       14.94      1.05 o 
  -7   0   6        6.33        7.17      0.72 o 
  -6   0   6       53.74       56.38      1.57 o 
  -5   0   6       76.86       84.79      5.68 o 
  -4   0   6      101.27      108.45      7.61 o 
  -3   0   6      128.88      142.67      5.86 o 
  -2   0   6       24.33       28.58      2.12 o 
  -1   0   6       79.15      100.29      6.30 o 
   0   0   6     1595.40     2155.01    208.15 o 
   1   0   6      296.56      342.64     61.01 o 
   2   0   6        0.03        0.00      0.14 o 
   3   0   6       36.15       45.44      5.99 o 
   4   0   6      148.59      152.11      2.01 o 
   5   0   6        0.14        0.57      0.16 o 
   6   0   6      533.10      545.39      7.40 o 
   7   0   6       19.74       18.11      1.75 o 
  -8   1   6        8.50        8.00      0.86 o 
  -7   1   6       47.36       49.74      1.63 o 
  -6   1   6       43.00       51.16      1.52 o 
  -5   1   6      112.28      129.50      2.21 o 
  -4   1   6      225.77      229.24     34.95 o 
  -3   1   6        3.56        4.81      0.57 o 
  -2   1   6      166.03      245.23     26.57 o 
  -1   1   6      123.21      175.26     10.79 o 
   0   1   6      523.97      613.17     49.93 o 
   1   1   6      585.74      623.09      3.84 o 
   2   1   6      328.43      380.06      3.00 o 
   3   1   6      210.62      179.45      2.11 o 
   4   1   6      132.80      127.57      8.14 o 
   5   1   6       27.72       23.74      2.07 o 
   6   1   6      235.13      248.44      4.74 o 
   7   1   6      103.65      109.22      3.01 o 
   8   1   6       32.56       35.45      1.27 o 
   9   1   6        0.34        0.47      0.40 o 
  -7   2   6        0.08        0.00      0.40 o 
  -6   2   6       37.70       41.22      1.41 o 
  -5   2   6       91.02       95.53      1.98 o 
  -4   2   6      223.93      215.35     42.75 o 
  -3   2   6       29.80       31.81      6.08 o 
  -2   2   6       39.33       53.14      8.50 o 
  -1   2   6       52.01       58.15      4.46 o 
   0   2   6      121.59      135.99     12.53 o 
   1   2   6        3.69        3.42      0.32 o 
   2   2   6      511.06      688.29      4.21 o 
   3   2   6        3.17        5.91      0.47 o 
   4   2   6        9.89        8.66      0.43 o 
   5   2   6       13.64       17.81      0.52 o 
   6   2   6        0.55        1.13      0.22 o 
   7   2   6       32.17       34.19      2.01 o 
   8   2   6       41.07       45.88      1.45 o 
   9   2   6        1.83        2.34      0.50 o 
  -7   3   6        4.88        5.58      0.79 o 
  -6   3   6        4.41        4.11      0.65 o 
  -5   3   6        5.03        5.01      0.68 o 
  -4   3   6      326.01      309.00     56.47 o 
  -3   3   6      182.04      187.71     39.28 o 
  -2   3   6      743.44      851.81     93.88 o 
  -1   3   6      116.88      129.46     11.70 o 
   0   3   6      337.34      365.83      3.13 o 
   1   3   6        1.41        1.76      0.29 o 
   2   3   6      148.56      170.59      2.11 o 
   3   3   6      105.48      141.83      1.93 o 
   4   3   6       47.43       56.35      1.24 o 
   5   3   6       24.11       23.99      3.66 o 
   6   3   6        3.04        3.74      0.49 o 
   7   3   6        0.49        0.29      0.29 o 
   8   3   6       48.83       51.43      1.56 o 
   9   3   6        4.28        3.64      0.58 o 
  -6   4   6       74.76       80.75      2.15 o 
  -5   4   6       47.04       45.87      9.10 o 
  -4   4   6       83.69       86.09     18.38 o 
  -3   4   6       84.81       89.69     18.07 o 
  -2   4   6      102.20      100.19     17.28 o 
  -1   4   6       47.73       41.95      3.13 o 
   0   4   6      289.22      283.27      2.91 o 
   1   4   6      387.74      455.71      3.70 o 
   2   4   6      422.44      511.39      3.93 o 
   3   4   6      279.33      349.18      3.21 o 
   4   4   6        0.99        1.44      0.32 o 
   5   4   6        9.53        9.17      2.13 o 
   6   4   6       13.10       13.46      2.65 o 
   7   4   6       32.32       29.77      1.16 o 
   8   4   6        0.56        1.22      0.40 o 
   9   4   6        0.98        0.72      0.40 o 
  -6   5   6        3.29        3.67      0.79 o 
  -5   5   6        0.15        0.31      0.32 o 
  -4   5   6       79.81       76.04     17.07 o 
  -3   5   6      131.21      134.39     24.57 o 
  -2   5   6        6.76        4.53      0.63 o 
  -1   5   6       25.86       26.73      1.68 o 
   0   5   6      294.69      259.22      3.01 o 
   1   5   6       54.27       44.07      1.20 o 
   2   5   6       31.40       23.29      0.91 o 
   3   5   6       57.50       67.34      1.46 o 
   4   5   6        5.24        9.22      0.61 o 
   5   5   6      263.42      258.11     39.92 o 
   6   5   6       68.03       71.36     11.93 o 
   7   5   6        5.58        2.95      0.50 o 
   8   5   6        3.21        3.02      0.54 o 
   9   5   6       17.23       16.49      1.05 o 
  -5   6   6       36.66       41.66      9.90 o 
  -4   6   6      259.81      257.16     52.98 o 
  -3   6   6        5.96        6.25      0.70 o 
  -2   6   6        3.70        3.02      0.59 o 
  -1   6   6       20.80       16.63      0.87 o 
   0   6   6      222.96      208.06      2.87 o 
   1   6   6       48.02       40.89      1.27 o 
   2   6   6       39.48       40.27      1.20 o 
   3   6   6       38.60       48.32      1.34 o 
   4   6   6       82.09       79.86      1.69 o 
   5   6   6      325.76      349.21      3.53 o 
   6   6   6        0.39        0.00      0.25 o 
   7   6   6       15.39       17.21      0.97 o 
   8   6   6       23.54       19.98      1.08 o 
  -4   7   6       58.03       51.85      9.61 o 
  -3   7   6        0.13        0.00      0.38 o 
  -2   7   6        9.26        9.59      0.76 o 
  -1   7   6       63.48       57.68      1.64 o 
   0   7   6        0.16        0.25      0.25 o 
   1   7   6        6.38        7.28      0.65 o 
   2   7   6      232.96      220.75      3.05 o 
   3   7   6        0.19        0.47      0.32 o 
   4   7   6        1.32        1.58      0.43 o 
   5   7   6       53.80       64.11      1.60 o 
   6   7   6        0.48        0.47      0.36 o 
   7   7   6        1.81        1.73      0.47 o 
   8   7   6        7.57        9.33      0.86 o 
  -2   8   6       32.90       31.49      1.38 o 
  -1   8   6       47.87       42.07      1.52 o 
   0   8   6       29.85       28.66      1.23 o 
   1   8   6        6.98        5.55      0.61 o 
   2   8   6       50.26       50.72      1.56 o 
   3   8   6       21.86       22.40      1.08 o 
   4   8   6       18.43       22.21      1.05 o 
   5   8   6        2.81        4.18      0.58 o 
   6   8   6       32.36       30.22      1.34 o 
   7   8   6      159.28      147.84      2.96 o 
   0   9   6        0.34        0.29      0.36 o 
   1   9   6       20.65       23.08      1.19 o 
   2   9   6       19.06       20.33      1.08 o 
   3   9   6       43.06       50.84      1.63 o 
   4   9   6        2.84        2.95      0.54 o 
  -2  -9   7        0.73        0.58      0.50 o 
  -5  -8   7        7.16        9.19      0.90 o 
  -4  -8   7       13.56       14.00      1.01 o 
  -3  -8   7        0.16        1.15      0.47 o 
  -2  -8   7       39.60       59.95      1.74 o 
  -1  -8   7        0.53        1.44      0.47 o 
   0  -8   7        3.23        3.81      1.33 o 
   1  -8   7       13.49       15.26      0.94 o 
   2  -8   7        2.83        3.02      0.58 o 
  -6  -7   7        0.30        0.04      0.40 o 
  -5  -7   7        0.18        0.18      0.36 o 
  -4  -7   7       19.86       21.27      1.12 o 
  -3  -7   7       46.95       68.38      1.78 o 
  -2  -7   7        9.90       11.97      0.83 o 
  -1  -7   7        1.22        0.52      0.65 o 
   0  -7   7        0.87        1.58      0.49 o 
   1  -7   7        7.88        9.22      2.76 o 
   2  -7   7       18.85       15.60      0.94 o 
   3  -7   7        0.53        1.08      0.43 o 
   4  -7   7        7.80        8.29      0.83 o 
  -7  -6   7        3.87        2.41      0.58 o 
  -6  -6   7        0.09        0.54      0.40 o 
  -5  -6   7        0.36        0.94      0.40 o 
  -4  -6   7       86.67       92.92      2.09 o 
  -3  -6   7        0.89        1.01      0.36 o 
  -2  -6   7       23.48       29.69      1.12 o 
  -1  -6   7        5.30        5.43      2.00 o 
   0  -6   7       15.17       13.77      4.35 o 
   1  -6   7       10.42       13.88      3.44 o 
   2  -6   7      333.56      363.03     63.72 o 
   3  -6   7       67.60       67.66      1.82 o 
   4  -6   7       21.61       22.54      1.16 o 
   5  -6   7        0.05        0.29      0.36 o 
  -7  -5   7       54.45       45.17      1.56 o 
  -6  -5   7        5.81        4.54      0.61 o 
  -5  -5   7      101.52      104.51      2.17 o 
  -4  -5   7       80.20       81.73      1.87 o 
  -3  -5   7        3.28        4.61      0.58 o 
  -2  -5   7      109.75       90.87     29.00 o 
  -1  -5   7      341.84      340.49     82.89 o 
   0  -5   7      144.56      155.80     37.30 o 
   1  -5   7       25.41       29.88      6.17 o 
   2  -5   7      147.02      154.65     23.76 o 
   3  -5   7      179.51      177.97     15.60 o 
   4  -5   7        0.00        0.22      0.29 o 
   5  -5   7        2.32        2.88      0.54 o 
   6  -5   7        0.98        1.30      0.47 o 
  -8  -4   7        0.09        0.00      0.29 o 
  -7  -4   7       35.33       33.61      0.92 o 
  -6  -4   7        0.41        0.55      0.25 o 
  -5  -4   7       12.74       16.11      0.78 o 
  -4  -4   7      202.03      227.96      2.97 o 
  -3  -4   7      355.28      387.81      3.78 o 
  -2  -4   7      308.95      246.71     50.81 o 
  -1  -4   7      785.78      698.52     73.18 o 
   0  -4   7       57.18       62.41     13.38 o 
   1  -4   7       81.78       91.00     15.29 o 
   2  -4   7       26.21       28.32      3.33 o 
   3  -4   7       16.38       15.99      0.81 o 
   4  -4   7       25.16       21.92      1.01 o 
   5  -4   7        0.12        0.07      0.25 o 
   6  -4   7        1.87        0.65      0.36 o 
   7  -4   7        0.60        0.36      0.36 o 
  -8  -3   7       28.18       29.11      1.30 o 
  -7  -3   7       41.31       40.68      2.39 o 
  -6  -3   7       28.61       25.46      1.79 o 
  -5  -3   7      109.34      115.50      6.21 o 
  -4  -3   7      518.94      557.20     30.14 o 
  -3  -3   7      146.56      186.27      8.73 o 
  -2  -3   7       10.91       10.48      2.35 o 
  -1  -3   7      159.51      144.78     22.67 o 
   0  -3   7        0.68        0.29      0.18 o 
   1  -3   7      277.57      287.63     24.51 o 
   2  -3   7       35.44       37.08      1.23 o 
   3  -3   7       29.58       25.93      0.80 o 
   4  -3   7        8.35        8.98      0.65 o 
   5  -3   7        4.79        5.04      0.54 o 
   6  -3   7        0.00        0.22      0.29 o 
   7  -3   7        0.28        0.40      0.36 o 
  -8  -2   7        0.29        0.61      0.50 o 
  -7  -2   7       22.34       21.90      1.08 o 
  -6  -2   7        0.71        0.40      0.27 o 
  -5  -2   7       16.60       21.05      1.07 o 
  -4  -2   7       55.63       66.75      4.80 o 
  -3  -2   7      118.91      159.29     11.45 o 
  -2  -2   7       68.84       71.98      6.81 o 
  -1  -2   7       35.72       42.54      5.54 o 
   0  -2   7      105.32      104.21      5.96 o 
   1  -2   7      490.48      492.88      2.66 o 
   2  -2   7       39.47       43.00      1.27 o 
   3  -2   7        6.32        5.51      0.47 o 
   4  -2   7      137.22      136.27      2.19 o 
   5  -2   7       12.09       12.27      0.72 o 
   6  -2   7       56.21       54.16      1.53 o 
   7  -2   7        3.80        3.35      0.54 o 
   8  -2   7        1.02        0.86      0.40 o 
  -8  -1   7       15.25       14.40      1.08 o 
  -7  -1   7       15.89       16.49      1.01 o 
  -6  -1   7      118.49      125.76      2.29 o 
  -5  -1   7      273.84      288.33     22.47 o 
  -4  -1   7      199.38      211.91     12.11 o 
  -3  -1   7      100.30      100.89      5.52 o 
  -2  -1   7        3.24        2.38      0.18 o 
  -1  -1   7       28.74       23.60      1.80 o 
   0  -1   7      100.75       94.99      2.40 o 
   1  -1   7      329.39      298.94     12.52 o 
   2  -1   7      210.12      203.67     14.95 o 
   3  -1   7        9.94       10.75      0.61 o 
   4  -1   7        0.05        0.14      0.22 o 
   5  -1   7        8.62        8.87      0.65 o 
   6  -1   7        3.31        2.38      0.43 o 
   7  -1   7       33.22       25.46      1.09 o 
   8  -1   7        0.11        0.43      0.36 o 
  -8   0   7       61.81       57.36      1.89 o 
  -7   0   7       12.40       13.27      0.97 o 
  -6   0   7        3.55        3.82      0.58 o 
  -5   0   7       43.53       45.42      1.31 o 
  -4   0   7       50.29       53.58      3.46 o 
  -3   0   7       46.59       47.60      2.23 o 
  -2   0   7      364.11      452.43     25.05 o 
  -1   0   7       10.11       20.56      1.52 o 
   0   0   7      283.35      346.86     20.04 o 
   1   0   7      113.17       92.70     10.39 o 
   2   0   7      428.61      471.11      3.61 o 
   3   0   7       82.81       77.69      1.47 o 
   4   0   7       17.72       13.72      0.90 o 
   5   0   7       66.78       66.53      1.50 o 
   6   0   7       54.28       62.95      1.57 o 
   7   0   7      216.31      212.59      2.93 o 
   8   0   7       66.19       65.63      1.71 o 
  -7   1   7       78.64       82.61      2.15 o 
  -6   1   7       75.46       76.55      1.90 o 
  -5   1   7       66.62       73.12      1.75 o 
  -4   1   7        1.07        1.12      0.43 o 
  -3   1   7        6.32        6.74      0.45 o 
  -2   1   7     1170.84     1477.15     95.95 o 
  -1   1   7        0.02        0.42      0.28 o 
   0   1   7      431.07      463.64     34.35 o 
   1   1   7      223.76      339.84      2.93 o 
   2   1   7      240.33      233.49      2.47 o 
   3   1   7       26.65       35.10      1.02 o 
   4   1   7      771.41      807.82     91.30 o 
   5   1   7      186.91      194.36     18.47 o 
   6   1   7      259.00      261.48      7.47 o 
   7   1   7       48.15       59.57      1.16 o 
  -7   2   7       12.42       13.67      1.08 o 
  -6   2   7       20.72       23.66      1.16 o 
  -5   2   7       87.93       93.04      2.02 o 
  -4   2   7        2.43        3.92      0.43 o 
  -3   2   7      158.50      140.92     22.11 o 
  -2   2   7      652.08      712.03     58.22 o 
  -1   2   7       96.04       95.00      6.46 o 
   0   2   7      126.61      140.59      1.90 o 
   1   2   7        8.03        7.58      0.51 o 
   2   2   7       51.13       82.79      1.50 o 
   3   2   7        0.33        0.07      0.22 o 
   4   2   7      290.34      299.39     33.02 o 
   5   2   7      430.95      449.98     52.65 o 
   6   2   7        2.49        3.02      0.43 o 
   7   2   7       19.28       19.92      0.64 o 
   8   2   7       15.59       16.20      0.90 o 
   9   2   7        2.53        2.81      0.54 o 
  -7   3   7       67.05       63.30      2.04 o 
  -6   3   7        2.82        3.49      0.68 o 
  -5   3   7       51.98       61.66      1.75 o 
  -4   3   7        1.02        1.50      0.29 o 
  -3   3   7        0.21        0.07      0.21 o 
  -2   3   7      158.08      149.69     18.16 o 
  -1   3   7      409.66      423.41     21.97 o 
   0   3   7      708.35      799.47      5.07 o 
   1   3   7       28.98       33.38      0.98 o 
   2   3   7      184.19      216.42      2.50 o 
   3   3   7       89.11      120.41      1.88 o 
   4   3   7       47.81       56.82      1.31 o 
   5   3   7       15.36       17.28      2.91 o 
   6   3   7      107.01      109.74     15.70 o 
   7   3   7        2.43        2.59      0.32 o 
   8   3   7        3.83        5.01      0.58 o 
   9   3   7        0.01        0.07      0.32 o 
  -6   4   7       33.02       37.50      1.56 o 
  -5   4   7       14.41       17.46      1.05 o 
  -4   4   7       69.66       67.02     11.64 o 
  -3   4   7       41.44       42.83      7.33 o 
  -2   4   7      371.56      383.73     40.97 o 
  -1   4   7        1.45        1.74      0.45 o 
   0   4   7       18.07       19.02      0.83 o 
   1   4   7       49.16       46.98      1.24 o 
   2   4   7        0.69        1.58      0.32 o 
   3   4   7      157.24      189.44      2.47 o 
   4   4   7       83.33      115.39      1.95 o 
   5   4   7       76.12       73.82     14.88 o 
   6   4   7       75.01       75.62     13.98 o 
   7   4   7        4.89        5.22      0.54 o 
   8   4   7        4.87        5.94      0.65 o 
   9   4   7       24.46       24.10      1.19 o 
  -5   5   7       16.22       14.64      2.63 o 
  -4   5   7       35.01       34.44      7.24 o 
  -3   5   7        9.64        9.19      0.52 o 
  -2   5   7       29.15       26.27      3.33 o 
  -1   5   7      507.85      479.20      4.39 o 
   0   5   7      269.28      252.03      3.06 o 
   1   5   7       46.30       45.37      1.31 o 
   2   5   7      115.49      116.97      2.03 o 
   3   5   7       28.85       33.58      1.12 o 
   4   5   7       42.17       51.69      1.38 o 
   5   5   7       42.39       39.58      1.23 o 
   6   5   7        1.55        2.73      0.54 o 
   7   5   7        0.18        0.29      0.29 o 
   8   5   7       10.59       10.56      0.83 o 
  -4   6   7        3.86        3.88      0.76 o 
  -3   6   7        0.13        0.50      0.72 o 
  -2   6   7       41.88       38.41      1.78 o 
  -1   6   7        8.26        8.80      0.68 o 
   0   6   7        6.02        6.67      0.61 o 
   1   6   7      110.45      100.81      2.03 o 
   2   6   7        4.08        5.65      0.58 o 
   3   6   7      414.45      441.18      4.22 o 
   4   6   7        6.89       10.59      0.76 o 
   5   6   7       13.88       15.05      0.87 o 
   6   6   7       11.46        8.75      1.48 o 
   7   6   7       29.25       22.61      1.12 o 
   8   6   7        0.81        0.86      0.43 o 
  -3   7   7       22.10       22.06      3.00 o 
  -2   7   7       75.33       64.03      1.82 o 
  -1   7   7        5.56        3.60      0.54 o 
   0   7   7       33.66       30.65      1.23 o 
   1   7   7        7.00        6.67      0.61 o 
   2   7   7       10.80        9.05      0.76 o 
   3   7   7       74.01       69.96      1.75 o 
   4   7   7      153.53      172.54      2.74 o 
   5   7   7        1.43        1.01      0.40 o 
   6   7   7       74.08       61.60      1.79 o 
   7   7   7       97.26       85.23      2.20 o 
  -2   8   7       17.00       13.75      0.97 o 
  -1   8   7        0.22        0.86      0.43 o 
   0   8   7       82.02       77.02      2.05 o 
   1   8   7        7.18        7.96      0.76 o 
   2   8   7       30.16       34.88      1.34 o 
   3   8   7       57.41       55.90      1.67 o 
   4   8   7        3.98        3.42      0.58 o 
   5   8   7        0.78        1.04      0.47 o 
   6   8   7        4.11        2.52      0.54 o 
   1   9   7        1.65        1.84      0.50 o 
   2   9   7        0.67        0.14      0.40 o 
   3   9   7        6.16        5.62      0.72 o 
   4   9   7       74.30       83.97      2.15 o 
  -4  -8   8       31.44       48.73      1.70 o 
  -3  -8   8       26.67       37.24      1.52 o 
  -2  -8   8        0.36        0.14      0.43 o 
  -1  -8   8        0.22        0.47      0.47 o 
   0  -8   8        2.99        1.60      0.88 o 
   1  -8   8        7.57        6.70      0.72 o 
  -5  -7   8        4.95        6.77      0.79 o 
  -4  -7   8       12.25       16.01      1.05 o 
  -3  -7   8        9.42       12.04      0.90 o 
  -2  -7   8        1.49        0.65      0.40 o 
  -1  -7   8        4.43        9.51      0.79 o 
   0  -7   8       27.96       29.58      8.05 o 
   1  -7   8       47.08       54.38     12.87 o 
   2  -7   8       18.67       20.65      1.08 o 
   3  -7   8        0.27        0.97      0.40 o 
  -6  -6   8       69.85       67.98      2.00 o 
  -5  -6   8       30.66       35.50      1.41 o 
  -4  -6   8       18.86       19.36      1.05 o 
  -3  -6   8       15.54       16.86      0.94 o 
  -2  -6   8       28.39       40.83      1.38 o 
  -1  -6   8      110.66      110.80     30.21 o 
   0  -6   8       70.05       74.12     18.50 o 
   1  -6   8        1.93        2.65      0.74 o 
   2  -6   8        2.04        2.43      0.63 o 
   3  -6   8        1.03        0.32      0.32 o 
   4  -6   8        4.98        4.79      0.68 o 
  -7  -5   8        0.19        0.00      0.43 o 
  -6  -5   8       25.14       21.29      1.16 o 
  -5  -5   8        0.42        0.32      0.40 o 
  -4  -5   8        1.16        0.94      0.40 o 
  -3  -5   8       12.28       17.46      0.94 o 
  -2  -5   8       42.15       54.69      1.53 o 
  -1  -5   8       10.96       10.45      3.73 o 
   0  -5   8      418.72      410.21     78.00 o 
   1  -5   8      190.51      201.07     40.15 o 
   2  -5   8        0.20        0.46      0.22 o 
   3  -5   8       16.07       15.82      1.25 o 
   4  -5   8        0.15        0.11      0.29 o 
   5  -5   8        6.35        7.42      0.72 o 
  -7  -4   8       38.79       36.09      1.41 o 
  -6  -4   8        1.42        1.55      0.47 o 
  -5  -4   8       71.08       77.16      1.86 o 
  -4  -4   8        0.05        0.25      0.36 o 
  -3  -4   8      147.04      164.28      2.56 o 
  -2  -4   8      891.33      845.02      5.95 o 
  -1  -4   8      109.01      108.05     22.85 o 
   0  -4   8       40.28       46.13      8.03 o 
   1  -4   8      805.46      802.15     95.66 o 
   2  -4   8        0.14        0.09      0.38 o 
   3  -4   8       21.19       18.79      1.43 o 
   4  -4   8        3.75        2.77      0.47 o 
   5  -4   8       18.06       17.73      0.97 o 
   6  -4   8        1.05        1.62      0.47 o 
  -7  -3   8        1.31        1.45      0.35 o 
  -6  -3   8       28.36       27.43      1.61 o 
  -5  -3   8        0.37        0.22      0.23 o 
  -4  -3   8       57.38       59.80      1.53 o 
  -3  -3   8      484.69      518.22      4.43 o 
  -2  -3   8       97.79       97.00     19.18 o 
  -1  -3   8      401.55      390.69     33.34 o 
   0  -3   8        0.03        0.00      0.38 o 
   1  -3   8       65.56       65.15      7.72 o 
   2  -3   8       12.70       10.80      0.99 o 
   3  -3   8        6.08        8.72      2.83 o 
   4  -3   8       13.92       13.17      0.79 o 
   5  -3   8        5.73        5.37      0.61 o 
   6  -3   8        0.07        0.43      0.32 o 
   7  -3   8       20.26       20.30      1.08 o 
  -7  -2   8        2.32        2.20      0.58 o 
  -6  -2   8       16.00       14.88      1.03 o 
  -5  -2   8        4.79        5.08      0.42 o 
  -4  -2   8      216.75      245.73     15.30 o 
  -3  -2   8       19.44       21.57      2.48 o 
  -2  -2   8      218.59      254.67     25.92 o 
  -1  -2   8      529.85      531.26      5.84 o 
   0  -2   8        0.01        0.27      0.16 o 
   1  -2   8        0.06        0.29      0.16 o 
   2  -2   8        8.75        8.73      0.88 o 
   3  -2   8      116.58      107.84      1.92 o 
   4  -2   8        0.99        1.48      0.36 o 
   5  -2   8        1.64        1.98      0.40 o 
   6  -2   8        9.88       12.98      0.83 o 
   7  -2   8        0.91        0.97      0.40 o 
  -7  -1   8       66.95       73.79      1.97 o 
  -6  -1   8       44.55       51.11      1.52 o 
  -5  -1   8       26.54       27.34      2.62 o 
  -4  -1   8        3.98        5.52      0.41 o 
  -3  -1   8        0.28        0.19      0.19 o 
  -2  -1   8       92.84      105.19      9.24 o 
  -1  -1   8      182.05      216.50     19.15 o 
   0  -1   8       78.16       89.04      1.09 o 
   1  -1   8       19.14       17.44      1.34 o 
   2  -1   8      528.13      539.79     51.56 o 
   3  -1   8        2.91        2.12      0.36 o 
   4  -1   8      171.36      173.82      2.51 o 
   5  -1   8        0.80        2.88      0.43 o 
   6  -1   8        4.69        4.79      0.61 o 
   7  -1   8        0.17        0.58      0.36 o 
   8  -1   8        7.26        6.20      0.68 o 
  -7   0   8        2.83        2.81      0.68 o 
  -6   0   8        0.18        0.25      0.40 o 
  -5   0   8        8.89       10.38      0.79 o 
  -4   0   8       21.49       24.71      2.04 o 
  -3   0   8       96.99       95.95      4.61 o 
  -2   0   8       94.51      101.13      6.94 o 
  -1   0   8       48.73       63.15      2.79 o 
   0   0   8       12.56       15.17      0.88 o 
   1   0   8       93.51       87.48      3.10 o 
   2   0   8       32.91       26.69      0.91 o 
   3   0   8       93.21      106.92      1.84 o 
   4   0   8        0.06        0.29      0.29 o 
   5   0   8        4.26        4.29      0.54 o 
   6   0   8       71.09       62.73      1.61 o 
   7   0   8       99.57       94.82      2.05 o 
   8   0   8        0.05        0.29      0.36 o 
  -7   1   8       54.07       47.63      1.71 o 
  -6   1   8       11.22       10.53      0.83 o 
  -5   1   8        3.49        4.90      0.65 o 
  -4   1   8      497.69      588.87      4.77 o 
  -3   1   8       28.21       23.61      1.86 o 
  -2   1   8        0.78        1.14      0.17 o 
  -1   1   8        6.18        9.80      0.71 o 
   0   1   8      175.29      170.48     23.40 o 
   1   1   8        3.02        2.02      0.36 o 
   2   1   8      113.87      130.11      1.97 o 
   3   1   8       66.03       75.96      1.54 o 
   4   1   8       58.93       64.13      9.20 o 
   5   1   8      484.20      506.11     28.73 o 
   6   1   8      324.23      346.14      3.68 o 
   7   1   8        3.84        4.47      0.58 o 
   8   1   8       50.08       48.80      1.53 o 
  -7   2   8        0.75        1.08      0.58 o 
  -6   2   8        4.84        3.64      0.68 o 
  -5   2   8       15.52       13.93      0.94 o 
  -4   2   8      189.19      212.67      2.96 o 
  -3   2   8       86.18       86.96      9.10 o 
  -2   2   8       30.00       30.99      2.97 o 
  -1   2   8      189.76      171.59     10.72 o 
   0   2   8      265.39      327.91      3.12 o 
   1   2   8        1.44        1.08      0.29 o 
   2   2   8      533.50      665.85      4.70 o 
   3   2   8     1146.79     1578.95      7.77 o 
   4   2   8       24.07       28.18      4.90 o 
   5   2   8      156.13      165.46     24.36 o 
   6   2   8      176.45      183.68     15.42 o 
   7   2   8       74.28       76.11      3.03 o 
  -6   3   8        5.20        6.74      0.86 o 
  -5   3   8       92.75       97.88      2.23 o 
  -4   3   8        7.63        7.54      1.26 o 
  -3   3   8       97.12       96.12     14.79 o 
  -2   3   8      157.71      146.86     15.59 o 
  -1   3   8      134.85      139.88      6.30 o 
   0   3   8       21.73       26.02      0.94 o 
   1   3   8        6.08        6.99      0.58 o 
   2   3   8       93.01      113.54      1.92 o 
   3   3   8      664.65      840.21      5.57 o 
   4   3   8        4.01        6.02      0.61 o 
   5   3   8       12.87       14.99      2.91 o 
   6   3   8        5.68        5.03      0.86 o 
   7   3   8       11.58        9.13      0.97 o 
   8   3   8        4.02        5.22      0.61 o 
  -6   4   8        6.50        8.72      0.97 o 
  -5   4   8       19.17       20.69      1.19 o 
  -4   4   8       10.62        8.97      1.53 o 
  -3   4   8        0.01        0.13      0.23 o 
  -2   4   8       26.28       26.57      2.97 o 
  -1   4   8       17.94       15.08      0.98 o 
   0   4   8       26.56       26.47      1.05 o 
   1   4   8        2.44        3.24      0.50 o 
   2   4   8       32.44       34.74      1.16 o 
   3   4   8      243.86      276.32      3.15 o 
   4   4   8       66.02       78.88      1.72 o 
   5   4   8       76.45       83.34     16.44 o 
   6   4   8        6.46        6.83      1.17 o 
   7   4   8       18.26       15.26      1.99 o 
   8   4   8        3.86        3.31      0.58 o 
  -5   5   8        0.21        0.29      0.54 o 
  -4   5   8        8.31        6.39      1.26 o 
  -3   5   8      147.17      136.84     15.93 o 
  -2   5   8      100.76       97.82      7.16 o 
  -1   5   8       25.08       22.79      1.01 o 
   0   5   8      223.24      201.16      2.87 o 
   1   5   8      167.79      169.47      2.61 o 
   2   5   8      139.62      152.78      2.45 o 
   3   5   8       21.72       23.76      1.05 o 
   4   5   8        0.96        1.55      0.43 o 
   5   5   8       54.61       71.94      1.71 o 
   6   5   8       15.23       14.51      3.52 o 
   7   5   8       40.07       34.11      1.31 o 
   8   5   8        2.41        1.98      0.47 o 
  -4   6   8       46.54       40.62      6.98 o 
  -3   6   8      170.58      155.73     19.19 o 
  -2   6   8       80.84       68.91      7.84 o 
  -1   6   8        0.26        0.00      0.25 o 
   0   6   8       22.85       20.03      1.01 o 
   1   6   8       55.32       55.18      1.57 o 
   2   6   8        8.46       11.54      0.79 o 
   3   6   8       56.00       56.86      1.60 o 
   4   6   8        1.11        0.65      0.40 o 
   5   6   8       15.58       20.10      1.01 o 
   6   6   8        3.72        4.45      0.95 o 
   7   6   8        0.52        0.65      0.36 o 
  -3   7   8        0.01        0.00      0.27 o 
  -2   7   8       13.57       12.63      0.90 o 
  -1   7   8       25.27       22.92      1.12 o 
   0   7   8       17.98       17.51      1.01 o 
   1   7   8       93.58       86.23      2.05 o 
   2   7   8       91.89       85.80      2.01 o 
   3   7   8       25.37       21.88      1.08 o 
   4   7   8       16.08       20.03      1.05 o 
   5   7   8        7.27        7.64      0.76 o 
   6   7   8        7.87        8.50      1.32 o 
   7   7   8        3.12        2.16      0.54 o 
  -1   8   8       46.21       42.37      1.63 o 
   0   8   8       16.37       18.01      1.12 o 
   1   8   8       48.33       39.96      1.52 o 
   2   8   8       25.11       25.92      1.23 o 
   3   8   8        1.16        1.62      0.50 o 
   4   8   8       29.81       42.72      1.52 o 
   5   8   8       31.22       39.47      1.48 o 
  -2  -8   9        1.43        1.80      0.54 o 
  -1  -8   9        7.69       10.95      0.94 o 
  -4  -7   9       15.14       18.94      1.15 o 
  -3  -7   9        0.09        0.25      0.47 o 
  -2  -7   9        0.98        1.15      0.50 o 
  -1  -7   9        2.27        4.68      0.68 o 
   0  -7   9        1.56        1.42      0.31 o 
   1  -7   9        0.57        0.40      0.45 o 
   2  -7   9        0.45        0.11      0.32 o 
  -6  -6   9       16.39       21.47      1.23 o 
  -5  -6   9       36.07       35.75      1.48 o 
  -4  -6   9        6.52       10.16      0.86 o 
  -3  -6   9       42.53       56.99      1.74 o 
  -2  -6   9       10.24       13.52      0.94 o 
  -1  -6   9       18.07       26.58      1.19 o 
   0  -6   9        0.24        0.11      0.21 o 
   1  -6   9        0.19        0.20      0.22 o 
   2  -6   9        5.05        4.93      0.58 o 
   3  -6   9        4.52        3.57      0.61 o 
   4  -6   9        1.81        2.92      0.58 o 
  -6  -5   9       19.56       16.25      1.08 o 
  -5  -5   9        0.27        0.32      0.43 o 
  -4  -5   9       18.65       21.60      1.12 o 
  -3  -5   9       84.26       92.90      2.09 o 
  -2  -5   9        0.18        0.36      0.40 o 
  -1  -5   9       31.76       34.52      9.56 o 
   0  -5   9       29.30       30.82      5.90 o 
   1  -5   9        0.48        0.51      0.23 o 
   2  -5   9        0.04        0.04      0.20 o 
   3  -5   9        0.24        0.49      0.34 o 
   4  -5   9        0.13        0.25      0.32 o 
   5  -5   9        2.24        2.74      0.58 o 
  -7  -4   9        5.05        3.46      0.65 o 
  -6  -4   9        5.76        6.34      0.76 o 
  -5  -4   9       11.17       10.78      0.83 o 
  -4  -4   9        9.65       11.75      0.83 o 
  -3  -4   9       79.36       96.07      2.05 o 
  -2  -4   9       14.72       16.32      0.97 o 
  -1  -4   9      773.63      684.99     67.92 o 
   0  -4   9        3.61        4.50      1.21 o 
   1  -4   9        0.79        1.08      0.26 o 
   2  -4   9        3.33        3.13      0.36 o 
   3  -4   9       15.94       17.00      1.03 o 
   4  -4   9        1.54        0.86      0.36 o 
   5  -4   9        8.54        7.78      0.76 o 
   6  -4   9        0.27        0.18      0.36 o 
  -7  -3   9       41.83       41.58      1.52 o 
  -6  -3   9       11.15       10.85      0.87 o 
  -5  -3   9       93.82       94.32      2.05 o 
  -4  -3   9      290.73      314.21      3.66 o 
  -3  -3   9      405.00      438.90      4.26 o 
  -2  -3   9      294.14      271.19     43.01 o 
  -1  -3   9      256.99      227.60     22.89 o 
   0  -3   9      180.61      177.81     16.40 o 
   1  -3   9       39.58       35.13      4.16 o 
   2  -3   9       49.53       39.74      3.09 o 
   3  -3   9       61.40       59.02      1.57 o 
   4  -3   9        0.28        0.04      0.25 o 
   5  -3   9       32.48       31.36      1.27 o 
   6  -3   9       22.25       22.08      1.16 o 
  -7  -2   9        1.56        1.01      0.58 o 
  -6  -2   9       58.63       58.37      3.02 o 
  -5  -2   9       18.72       21.95      2.20 o 
  -4  -2   9      344.55      384.78     27.77 o 
  -3  -2   9       13.53       16.60      0.94 o 
  -2  -2   9      225.50      228.92     15.30 o 
  -1  -2   9       48.11       56.60      5.75 o 
   0  -2   9        8.56        7.03      0.60 o 
   1  -2   9      145.66      137.39      4.58 o 
   2  -2   9       31.95       28.24      0.73 o 
   3  -2   9        1.91        1.84      0.40 o 
   4  -2   9        5.06        7.20      0.61 o 
   5  -2   9        3.61        2.92      0.50 o 
   6  -2   9       26.25       26.11      1.19 o 
   7  -2   9        2.46        2.16      0.50 o 
  -7  -1   9        1.74        1.69      0.58 o 
  -6  -1   9       21.17       24.35      1.16 o 
  -5  -1   9       35.78       34.74      1.81 o 
  -4  -1   9      417.99      450.39     31.58 o 
  -3  -1   9      199.17      199.26     17.33 o 
  -2  -1   9        0.10        1.50      0.36 o 
  -1  -1   9       58.27       49.06      0.89 o 
   0  -1   9       35.02       33.93      0.76 o 
   1  -1   9       38.38       35.21      2.80 o 
   2  -1   9        3.19        4.49      0.59 o 
   3  -1   9        1.85        1.55      0.36 o 
   4  -1   9       18.24       17.34      0.90 o 
   5  -1   9        7.66        7.17      0.61 o 
   6  -1   9        0.26        0.00      0.29 o 
   7  -1   9        0.12        0.65      0.36 o 
  -7   0   9        3.22        4.57      0.79 o 
  -6   0   9       37.13       31.31      1.34 o 
  -5   0   9       15.68       14.19      0.90 o 
  -4   0   9        0.90        1.57      0.36 o 
  -3   0   9        2.39        1.77      0.27 o 
  -2   0   9       68.05       68.11      4.61 o 
  -1   0   9       32.06       32.88      1.74 o 
   0   0   9      293.94      314.73     36.74 o 
   1   0   9       56.71       66.22      6.33 o 
   2   0   9       15.57       18.79      0.83 o 
   3   0   9      283.21      301.83      3.30 o 
   4   0   9       42.27       43.56      1.34 o 
   5   0   9       10.00        9.30      0.72 o 
   6   0   9        4.89        6.30      0.65 o 
   7   0   9        0.73        1.55      0.43 o 
   8   0   9        0.10        0.61      0.36 o 
  -6   1   9       74.48       68.13      1.93 o 
  -5   1   9      137.72      140.08      2.51 o 
  -4   1   9       49.21       50.86      1.45 o 
  -3   1   9        5.10        5.64      0.56 o 
  -2   1   9      142.27      138.16      9.06 o 
  -1   1   9      209.04      209.26     17.07 o 
   0   1   9        9.12        8.69      0.69 o 
   1   1   9       31.37       34.93      1.09 o 
   2   1   9       91.58      106.08      1.88 o 
   3   1   9       13.47       13.29      0.76 o 
   4   1   9      110.47      127.29      2.21 o 
   5   1   9       41.45       43.75      1.38 o 
   6   1   9       19.46       21.82      1.01 o 
   7   1   9        1.51        1.80      0.47 o 
   8   1   9        7.78        6.13      0.68 o 
  -6   2   9       64.20       64.20      1.97 o 
  -5   2   9       18.11       15.89      1.05 o 
  -4   2   9        1.78        2.95      0.61 o 
  -3   2   9       54.08       49.49      2.78 o 
  -2   2   9      107.18      105.50      4.68 o 
  -1   2   9       12.95       13.76      0.51 o 
   0   2   9       46.21       56.78      1.42 o 
   1   2   9       59.53       68.00      1.53 o 
   2   2   9       18.64       19.38      0.90 o 
   3   2   9      270.08      354.77      3.63 o 
   4   2   9      454.04      488.24     87.23 o 
   5   2   9      119.73      122.04     19.09 o 
   6   2   9        8.94       10.31      0.76 o 
   7   2   9        0.37        0.54      0.40 o 
  -6   3   9       57.46       56.33      1.93 o 
  -5   3   9        9.12        8.65      0.90 o 
  -4   3   9        1.95        2.95      0.58 o 
  -3   3   9       66.63       66.03      7.04 o 
  -2   3   9        4.97        5.13      0.99 o 
  -1   3   9      154.11      143.47      1.59 o 
   0   3   9      105.30      108.03      1.95 o 
   1   3   9     1871.14     2670.18     11.20 o 
   2   3   9        5.71        5.80      0.61 o 
   3   3   9       19.16       25.70      1.05 o 
   4   3   9      308.84      399.06      3.99 o 
   5   3   9       83.67       89.22     16.59 o 
   6   3   9        0.11        0.03      0.23 o 
   7   3   9       11.09       12.30      2.52 o 
  -5   4   9      104.91      105.20      2.49 o 
  -4   4   9       40.03       35.33      3.30 o 
  -3   4   9       49.43       45.77      4.61 o 
  -2   4   9       40.10       37.04      2.81 o 
  -1   4   9      161.52      163.24      2.57 o 
   0   4   9      328.52      349.20      3.78 o 
   1   4   9      321.26      371.76      3.85 o 
   2   4   9       86.25       94.26      1.94 o 
   3   4   9        2.03        2.27      0.47 o 
   4   4   9        6.82        7.10      0.65 o 
   5   4   9       54.78       52.38      9.82 o 
   6   4   9       28.62       27.54      3.71 o 
   7   4   9        0.19        0.26      0.22 o 
   8   4   9        0.11        0.36      0.36 o 
  -4   5   9        0.76        0.75      0.41 o 
  -3   5   9        0.93        0.78      0.34 o 
  -2   5   9       26.76       23.36      1.03 o 
  -1   5   9        1.94        1.94      0.47 o 
   0   5   9       57.75       55.42      1.57 o 
   1   5   9      298.55      310.54      3.70 o 
   2   5   9        2.17        3.24      0.54 o 
   3   5   9       90.46      108.37      2.16 o 
   4   5   9       29.96       32.00      1.23 o 
   5   5   9        4.01        3.75      0.58 o 
   6   5   9        1.34        1.06      0.47 o 
   7   5   9       21.21       20.98      4.30 o 
  -3   6   9       36.90       35.14      2.68 o 
  -2   6   9      141.42      120.98      2.55 o 
  -1   6   9       48.46       45.57      1.53 o 
   0   6   9       15.39       16.21      0.94 o 
   1   6   9        3.96        2.74      0.50 o 
   2   6   9       13.55       13.17      0.90 o 
   3   6   9      131.04      148.79      2.62 o 
   4   6   9        3.66        4.86      0.65 o 
   5   6   9       33.58       38.24      1.41 o 
   6   6   9        7.54        6.67      0.88 o 
   7   6   9       12.46       12.55      0.87 o 
  -2   7   9       35.99       26.83      1.34 o 
  -1   7   9       29.02       25.93      1.27 o 
   0   7   9        0.77        1.04      0.43 o 
   1   7   9       12.53       12.84      0.94 o 
   2   7   9        5.05        5.91      0.72 o 
   3   7   9        0.25        0.00      0.40 o 
   4   7   9        6.34        9.58      0.79 o 
   5   7   9       33.76       45.65      1.59 o 
   6   7   9       21.80       21.07      4.14 o 
   1   8   9       41.25       40.52      1.56 o 
   2   8   9       14.46       19.34      1.12 o 
   3   8   9       16.88       19.16      1.15 o 
   4   8   9        0.36        1.15      0.50 o 
  -3  -7  10        1.21        0.25      0.50 o 
  -2  -7  10        0.05        0.68      0.47 o 
  -1  -7  10       42.06       64.92      1.92 o 
   0  -7  10        1.70        3.27      0.70 o 
   1  -7  10        0.22        0.26      0.34 o 
  -5  -6  10       18.91       24.01      1.34 o 
  -4  -6  10       15.11       17.54      1.12 o 
  -3  -6  10        0.75        1.33      0.50 o 
  -2  -6  10        0.00        0.25      0.43 o 
  -1  -6  10        7.29        9.01      0.79 o 
   0  -6  10       13.05       13.19      3.30 o 
   1  -6  10       12.37       11.92      1.98 o 
   2  -6  10        9.42        9.89      1.15 o 
   3  -6  10        1.58        1.84      0.36 o 
  -5  -5  10        2.85        3.31      0.68 o 
  -4  -5  10       61.14       71.69      1.96 o 
  -3  -5  10        8.42        9.55      0.83 o 
  -2  -5  10        0.44        0.83      0.47 o 
  -1  -5  10        3.41        2.34      0.34 o 
   0  -5  10        0.25        0.28      0.22 o 
   1  -5  10       10.23        9.22      2.24 o 
   2  -5  10        0.40        0.16      0.29 o 
   3  -5  10       12.49       11.69      1.50 o 
   4  -5  10        2.83        2.59      0.58 o 
  -6  -4  10       47.52       49.78      1.71 o 
  -5  -4  10       11.82       11.22      0.90 o 
  -4  -4  10       25.07       26.79      1.23 o 
  -3  -4  10       64.07       76.05      1.93 o 
  -2  -4  10        0.14        0.47      0.36 o 
  -1  -4  10      126.70      111.34     20.62 o 
   0  -4  10      136.85      134.38     19.72 o 
   1  -4  10       55.76       56.97      8.06 o 
   2  -4  10       43.92       40.21      2.50 o 
   3  -4  10       44.29       42.67      3.25 o 
   4  -4  10        0.69        0.54      0.36 o 
   5  -4  10        0.06        0.00      0.29 o 
  -6  -3  10       27.85       25.96      1.27 o 
  -5  -3  10        4.63        5.22      0.72 o 
  -4  -3  10        7.83        8.47      0.83 o 
  -3  -3  10      377.65      383.60      4.14 o 
  -2  -3  10       13.32       17.32      0.94 o 
  -1  -3  10      128.71      112.11     14.94 o 
   0  -3  10       55.25       54.15      5.84 o 
   1  -3  10       14.81       15.86      1.46 o 
   2  -3  10       22.15       20.92      0.81 o 
   3  -3  10        6.40        4.61      0.54 o 
   4  -3  10       43.99       38.58      1.38 o 
   5  -3  10       10.88       10.74      0.87 o 
   6  -3  10        7.05        7.39      0.76 o 
  -5  -2  10      187.30      180.36      2.83 o 
  -4  -2  10        0.60        0.50      0.43 o 
  -3  -2  10      172.57      175.09      2.68 o 
  -2  -2  10      130.72      121.28      9.90 o 
  -1  -2  10        1.10        0.96      0.26 o 
   0  -2  10      228.82      205.69      5.41 o 
   1  -2  10       51.08       60.73      1.73 o 
   2  -2  10       10.52       10.44      0.51 o 
   3  -2  10        6.16        3.82      0.50 o 
   4  -2  10      121.78      105.60      2.21 o 
   5  -2  10        4.99        4.97      0.65 o 
   6  -2  10       10.49       11.72      0.87 o 
  -6  -1  10      255.30      268.75      3.65 o 
  -5  -1  10       11.23        9.99      0.87 o 
  -4  -1  10       51.64       61.70      5.34 o 
  -3  -1  10        7.37        5.37      0.61 o 
  -2  -1  10      131.03      119.97      4.42 o 
  -1  -1  10       78.93       68.42      1.09 o 
   0  -1  10       14.13        9.81      0.47 o 
   1  -1  10        6.08        4.39      0.54 o 
   2  -1  10       14.00       16.06      0.87 o 
   3  -1  10        4.56        2.92      0.47 o 
   4  -1  10      100.96       97.42      2.06 o 
   5  -1  10        2.17        2.23      0.50 o 
   6  -1  10        4.68        5.51      0.68 o 
   7  -1  10        0.40        0.25      0.36 o 
  -6   0  10       40.31       36.42      1.45 o 
  -5   0  10        8.50       11.17      0.90 o 
  -4   0  10        0.30        0.14      0.40 o 
  -3   0  10        1.67        0.88      0.28 o 
  -2   0  10       51.07       54.77      3.81 o 
  -1   0  10       30.63       31.01      1.46 o 
   0   0  10        0.72        0.50      0.20 o 
   1   0  10       26.07       22.15      2.39 o 
   2   0  10        0.05        0.00      0.25 o 
   3   0  10       38.56       38.94      1.27 o 
   4   0  10       45.98       48.22      1.45 o 
   5   0  10       30.22       35.91      1.30 o 
   6   0  10        1.27        1.30      0.40 o 
   7   0  10        6.48        5.30      0.68 o 
  -6   1  10        4.35        3.35      0.72 o 
  -5   1  10        0.19        0.25      0.50 o 
  -4   1  10       55.73       60.13      1.64 o 
  -3   1  10       63.23       68.79      1.64 o 
  -2   1  10      168.46      157.67      8.96 o 
  -1   1  10       21.86       21.54      1.88 o 
   0   1  10        0.31        0.55      0.38 o 
   1   1  10      270.23      298.79      3.32 o 
   2   1  10       42.36       45.56      1.34 o 
   3   1  10        9.23        8.73      0.65 o 
   4   1  10        0.42        0.32      0.32 o 
   5   1  10        1.52        1.12      0.40 o 
   6   1  10        0.77        0.25      0.32 o 
   7   1  10        1.17        1.62      0.47 o 
  -5   2  10        4.98        4.72      0.76 o 
  -4   2  10       28.99       28.33      1.23 o 
  -3   2  10        8.09        8.56      0.51 o 
  -2   2  10       33.73       30.48      0.79 o 
  -1   2  10       42.44       37.06      1.58 o 
   0   2  10        8.45        8.00      0.65 o 
   1   2  10      151.41      174.28      2.61 o 
   2   2  10      202.83      221.69      2.93 o 
   3   2  10       14.24       13.21      0.87 o 
   4   2  10       28.30       32.65      1.23 o 
   5   2  10       19.39       18.46      0.98 o 
   6   2  10        0.88        1.84      0.43 o 
   7   2  10        0.21        0.00      0.36 o 
  -5   3  10       59.18       57.48      1.85 o 
  -4   3  10       82.70       83.22      2.08 o 
  -3   3  10        8.04        9.33      0.55 o 
  -2   3  10       18.01       17.19      0.72 o 
  -1   3  10       76.91       71.30      1.19 o 
   0   3  10        8.64        9.63      0.76 o 
   1   3  10      332.64      374.05      3.93 o 
   2   3  10       98.40      116.96      2.21 o 
   3   3  10      308.11      373.72      3.98 o 
   4   3  10       27.91       31.02      1.23 o 
   5   3  10       12.80       10.72      2.07 o 
   6   3  10        7.55        8.04      0.72 o 
   7   3  10        1.10        2.30      0.54 o 
  -4   4  10        3.85        4.93      0.79 o 
  -3   4  10       31.64       25.57      2.23 o 
  -2   4  10        2.96        3.66      0.43 o 
  -1   4  10      381.13      372.48      4.10 o 
   0   4  10      198.32      195.21      2.92 o 
   1   4  10        3.48        2.34      0.58 o 
   2   4  10      208.36      248.64      3.30 o 
   3   4  10      170.51      197.08      2.98 o 
   4   4  10       26.27       29.30      1.23 o 
   5   4  10       21.00       20.23      3.78 o 
   6   4  10        8.64       11.17      0.57 o 
   7   4  10       33.15       33.74      4.71 o 
  -3   5  10        8.00        7.17      0.90 o 
  -2   5  10       23.24       21.70      0.80 o 
  -1   5  10      422.20      400.43      4.50 o 
   0   5  10       54.40       51.64      1.60 o 
   1   5  10        0.92        1.26      0.43 o 
   2   5  10      119.05      124.90      2.43 o 
   3   5  10       60.58       75.52      1.93 o 
   4   5  10       19.74       22.43      1.12 o 
   5   5  10        4.57        6.05      0.72 o 
   6   5  10       23.51       27.40      4.95 o 
   7   5  10        0.05        0.33      0.49 o 
  -2   6  10       21.48       18.96      1.16 o 
  -1   6  10       38.88       30.98      1.38 o 
   0   6  10       24.41       23.86      1.16 o 
   1   6  10       52.10       51.09      1.64 o 
   2   6  10        2.02        1.73      0.50 o 
   3   6  10        0.30        0.00      0.40 o 
   4   6  10       20.49       18.39      1.08 o 
   5   6  10       53.21       61.58      1.82 o 
   6   6  10       13.33       17.81      3.25 o 
   0   7  10       69.03       60.75      1.93 o 
   1   7  10       43.70       45.15      1.63 o 
   2   7  10        1.56        1.30      0.50 o 
   3   7  10        2.16        2.02      0.54 o 
   4   7  10       36.72       40.96      1.56 o 
   5   7  10       23.47       30.57      1.37 o 
  -3  -6  11       71.66       91.40      2.33 o 
  -2  -6  11        2.21        3.74      0.72 o 
  -1  -6  11        0.11        0.07      0.40 o 
   0  -6  11        2.73        3.20      0.41 o 
   1  -6  11       10.81       13.18      2.87 o 
   2  -6  11        7.37        7.30      0.54 o 
  -4  -5  11        0.03        0.00      0.43 o 
  -3  -5  11        1.71        1.22      0.58 o 
  -2  -5  11        1.99        2.74      0.58 o 
  -1  -5  11        1.02        0.79      0.47 o 
   0  -5  11        3.45        3.73      0.72 o 
   1  -5  11       24.19       24.95      4.16 o 
   2  -5  11        2.23        2.19      0.35 o 
   3  -5  11        4.14        4.09      0.46 o 
  -5  -4  11        5.51        4.32      0.76 o 
  -4  -4  11        1.89        3.06      0.61 o 
  -3  -4  11        1.45        3.56      0.61 o 
  -2  -4  11       13.52       14.00      0.97 o 
  -1  -4  11        0.27        0.43      0.40 o 
   0  -4  11        3.47        2.78      0.35 o 
   1  -4  11        0.77        0.77      0.26 o 
   2  -4  11       34.69       33.55      2.83 o 
   3  -4  11        3.99        5.29      0.68 o 
   4  -4  11       11.49       10.71      0.87 o 
  -5  -3  11       46.82       46.37      1.63 o 
  -4  -3  11        3.47        2.92      0.58 o 
  -3  -3  11       57.83       58.40      1.71 o 
  -2  -3  11       11.59       14.28      0.90 o 
  -1  -3  11       31.60       32.13      3.75 o 
   0  -3  11        2.34        1.25      0.28 o 
   1  -3  11        3.25        3.21      0.38 o 
   2  -3  11        9.60        9.53      0.52 o 
   3  -3  11        1.66        1.66      0.43 o 
   4  -3  11        1.44        1.30      0.47 o 
   5  -3  11       16.75       14.44      0.97 o 
  -5  -2  11       97.05       80.61      2.01 o 
  -4  -2  11       26.29       24.27      1.12 o 
  -3  -2  11        5.67        5.98      0.72 o 
  -2  -2  11       16.32       14.77      0.90 o 
  -1  -2  11       46.18       42.26      1.89 o 
   0  -2  11       18.08       20.00      2.44 o 
   1  -2  11        8.39        9.01      0.50 o 
   2  -2  11       88.54       69.96      1.26 o 
   3  -2  11        5.10        5.44      0.61 o 
   4  -2  11       25.20       23.83      1.16 o 
   5  -2  11        1.68        0.86      0.43 o 
   6  -2  11        2.24        3.49      0.61 o 
  -4  -1  11      204.21      179.68      2.80 o 
  -3  -1  11        0.79        0.50      0.40 o 
  -2  -1  11      145.88      126.72      3.48 o 
  -1  -1  11        5.30        4.59      0.41 o 
   0  -1  11       29.15       34.70      1.56 o 
   1  -1  11       16.54       13.07      0.81 o 
   2  -1  11      187.28      163.52      2.65 o 
   3  -1  11       22.96       18.91      0.98 o 
   4  -1  11       40.40       36.30      1.38 o 
   5  -1  11        7.59        7.82      0.72 o 
   6  -1  11        4.28        5.08      0.68 o 
  -5   0  11       15.36       18.04      1.12 o 
  -4   0  11        0.50        0.58      0.47 o 
  -3   0  11        3.99        2.74      0.47 o 
  -2   0  11        9.32        6.81      0.46 o 
  -1   0  11      109.72       90.76      7.29 o 
   0   0  11        8.46        9.95      0.51 o 
   1   0  11       15.49       20.62      0.97 o 
   2   0  11      102.61      101.51      2.06 o 
   3   0  11        4.55        4.11      0.58 o 
   4   0  11        1.57        1.80      0.43 o 
   5   0  11        6.31        6.34      0.68 o 
   6   0  11        0.70        1.51      0.47 o 
   7   0  11        2.07        1.91      0.54 o 
  -5   1  11        5.41        3.82      0.68 o 
  -4   1  11       91.40       83.29      1.98 o 
  -3   1  11       55.58       53.40      1.49 o 
  -2   1  11        5.10        4.47      0.46 o 
  -1   1  11       44.03       36.72      2.97 o 
   0   1  11       19.77       16.19      0.87 o 
   1   1  11       13.64       12.20      0.83 o 
   2   1  11        5.76        8.07      0.72 o 
   3   1  11        5.43        4.72      0.61 o 
   4   1  11        3.44        2.77      0.54 o 
   5   1  11        1.56        2.45      0.50 o 
   6   1  11        6.04        6.52      0.68 o 
   7   1  11        0.07        0.00      0.36 o 
  -5   2  11        3.68        3.78      0.72 o 
  -4   2  11        3.30        3.78      0.68 o 
  -3   2  11       63.02       57.32      1.64 o 
  -2   2  11        6.76        5.66      0.46 o 
  -1   2  11      210.00      206.79      2.89 o 
   0   2  11        0.92        0.61      0.36 o 
   1   2  11       24.99       23.37      1.09 o 
   2   2  11       64.76       64.88      1.71 o 
   3   2  11       72.57       83.96      1.97 o 
   4   2  11        0.04        1.69      0.50 o 
   5   2  11        2.99        2.81      0.54 o 
   6   2  11        3.60        2.74      0.58 o 
   7   2  11       18.11       20.86      1.16 o 
  -4   3  11       11.76       10.06      0.94 o 
  -3   3  11        3.40        3.09      0.43 o 
  -2   3  11       11.20       11.45      0.58 o 
  -1   3  11        6.52        6.92      0.76 o 
   0   3  11        1.49        1.19      0.50 o 
   1   3  11       55.28       57.24      1.64 o 
   2   3  11      219.02      227.54      3.23 o 
   3   3  11       15.99       15.63      0.97 o 
   4   3  11        1.56        2.56      0.54 o 
   5   3  11        1.95        2.56      0.54 o 
   6   3  11        1.58        2.70      0.58 o 
   7   3  11        4.97        4.50      0.68 o 
  -3   4  11      110.33       92.63      2.15 o 
  -2   4  11        9.25        7.25      0.57 o 
  -1   4  11       27.47       23.80      1.19 o 
   0   4  11      294.72      277.90      3.65 o 
   1   4  11       21.45       21.07      1.08 o 
   2   4  11      101.35      102.10      2.20 o 
   3   4  11        1.43        0.54      0.47 o 
   4   4  11        6.63        4.36      0.61 o 
   5   4  11       20.67       16.35      3.14 o 
   6   4  11        0.54        1.08      0.50 o 
  -2   5  11      196.68      160.96      2.98 o 
  -1   5  11        0.21        0.18      0.54 o 
   0   5  11        2.92        4.86      0.68 o 
   1   5  11      196.79      206.15      3.28 o 
   2   5  11        0.05        0.11      0.43 o 
   3   5  11       26.37       26.98      1.27 o 
   4   5  11       77.01       96.89      2.26 o 
   5   5  11        8.74       10.60      0.90 o 
   6   5  11        3.69        6.23      1.28 o 
  -1   6  11       30.93       28.36      1.41 o 
   0   6  11       70.32       66.92      1.97 o 
   1   6  11       20.80       21.27      1.23 o 
   2   6  11        0.14        0.29      0.40 o 
   3   6  11       33.26       33.63      1.41 o 
   4   6  11       14.24       19.52      1.12 o 
   5   6  11        0.00        0.47      0.47 o 
   2   7  11       24.83       25.08      1.30 o 
  -3  -5  12       13.99       14.93      1.12 o 
  -2  -5  12       28.70       32.30      1.45 o 
  -1  -5  12       20.78       27.12      1.34 o 
   0  -5  12        8.41        7.74      1.60 o 
   1  -5  12       12.76       14.55      2.67 o 
   2  -5  12        0.12        0.38      0.29 o 
  -4  -4  12       20.82       25.24      1.34 o 
  -3  -4  12        0.31        1.04      0.50 o 
  -2  -4  12        0.02        0.32      0.40 o 
  -1  -4  12        5.06        5.44      0.76 o 
   0  -4  12        9.18        7.85      1.86 o 
   1  -4  12       20.80       19.98      2.67 o 
   2  -4  12       35.06       31.22      3.75 o 
   3  -4  12        0.58        0.86      0.43 o 
  -4  -3  12       50.99       50.07      1.67 o 
  -3  -3  12        0.01        0.00      0.40 o 
  -2  -3  12        3.08        9.36      0.79 o 
  -1  -3  12        1.33        0.47      0.43 o 
   0  -3  12        0.34        0.79      0.28 o 
   1  -3  12       57.54       49.53      2.64 o 
   2  -3  12        2.29        2.91      0.68 o 
   3  -3  12       17.98       18.27      1.05 o 
   4  -3  12        0.13        0.14      0.36 o 
  -5  -2  12       71.16       59.26      1.86 o 
  -4  -2  12        0.53        0.43      0.43 o 
  -3  -2  12        6.99        5.62      0.72 o 
  -2  -2  12       22.45       23.20      1.12 o 
  -1  -2  12        7.83        6.02      0.45 o 
   0  -2  12       25.25       21.04      2.13 o 
   1  -2  12       13.93       12.63      0.60 o 
   2  -2  12       12.20       12.48      0.61 o 
   3  -2  12       26.38       24.23      1.16 o 
   4  -2  12        1.54        1.73      0.50 o 
   5  -2  12        0.04        0.43      0.40 o 
  -4  -1  12        7.76        5.91      0.72 o 
  -3  -1  12        0.33        1.12      0.47 o 
  -2  -1  12       16.27       13.90      0.90 o 
  -1  -1  12       17.81       16.39      0.65 o 
   0  -1  12      177.35      140.13     13.11 o 
   1  -1  12        3.45        4.05      0.49 o 
   2  -1  12       37.29       34.73      1.34 o 
   3  -1  12        4.06        3.17      0.58 o 
   4  -1  12        7.16        7.21      0.76 o 
   5  -1  12        4.36        4.65      0.68 o 
  -3   0  12       36.93       32.07      1.23 o 
  -2   0  12       12.06        9.38      0.76 o 
  -1   0  12       13.08        9.36      0.65 o 
   0   0  12      105.75       90.28      8.34 o 
   1   0  12       95.31       78.43      1.87 o 
   2   0  12       17.40       15.82      0.94 o 
   3   0  12        9.57       11.43      0.83 o 
   4   0  12        1.90        1.98      0.47 o 
   5   0  12        0.27        0.18      0.40 o 
   6   0  12       54.22       57.10      1.85 o 
  -4   1  12       11.39        9.81      0.87 o 
  -2   1  12        7.69        5.84      0.68 o 
  -1   1  12       22.34       19.90      1.59 o 
   0   1  12       31.25       28.68      1.19 o 
   1   1  12       25.50       23.73      1.09 o 
   2   1  12       15.65       16.21      0.97 o 
   3   1  12       22.37       20.17      1.08 o 
   4   1  12        7.86        6.60      0.68 o 
   5   1  12       26.22       23.90      1.19 o 
   6   1  12       11.26       14.93      1.05 o 
  -4   2  12        3.78        3.53      0.68 o 
  -3   2  12       40.80       34.55      1.34 o 
  -2   2  12        2.92        2.82      0.39 o 
  -1   2  12       62.77       53.75      1.60 o 
   0   2  12       27.90       25.51      1.16 o 
   1   2  12       18.61       20.41      1.08 o 
   2   2  12        2.09        2.16      0.54 o 
   3   2  12        2.23        2.52      0.58 o 
   4   2  12       10.17       12.29      0.94 o 
   5   2  12        2.17        2.77      0.61 o 
   6   2  12        0.47        0.40      0.43 o 
  -3   3  12      108.43       97.34      2.27 o 
  -2   3  12        0.47        0.71      0.79 o 
  -1   3  12        2.32        3.78      0.65 o 
   0   3  12       33.29       30.71      1.27 o 
   1   3  12       11.74        9.16      0.79 o 
   2   3  12      117.98      125.53      2.50 o 
   3   3  12       66.92       72.73      1.97 o 
   4   3  12       61.11       67.21      1.89 o 
   5   3  12       43.42       45.73      1.63 o 
   6   3  12        0.51        0.68      0.47 o 
  -2   4  12       17.67       19.74      1.19 o 
  -1   4  12      117.27      108.60      2.42 o 
   0   4  12       76.31       76.30      2.04 o 
   1   4  12        4.04        3.89      0.65 o 
   2   4  12        2.14        2.99      0.58 o 
   3   4  12       27.18       33.67      1.37 o 
   4   4  12        5.10        5.19      0.72 o 
   5   4  12        1.10        1.22      0.54 o 
  -1   5  12       30.47       25.54      1.30 o 
   0   5  12        4.28        3.06      0.68 o 
   1   5  12       11.96       11.65      0.94 o 
   2   5  12       10.32        9.55      0.87 o 
   3   5  12        2.30        1.73      0.54 o 
   4   5  12        8.17        7.93      0.83 o 
   5   5  12       25.10       32.27      1.45 o 
   1   6  12       19.14       20.90      1.26 o 
   2   6  12       75.29       82.08      2.22 o 
   3   6  12        0.70        0.76      0.50 o 
  -2  -4  13        4.57        4.43      0.76 o 
  -1  -4  13       27.40       25.02      1.27 o 
   0  -4  13        6.82        8.31      0.85 o 
   1  -4  13        0.76        0.96      0.32 o 
  -3  -3  13        1.83        2.38      0.65 o 
  -2  -3  13       30.97       31.26      1.41 o 
  -1  -3  13       19.28       19.68      1.12 o 
   0  -3  13        9.60        8.35      0.88 o 
   1  -3  13        7.89        8.15      0.56 o 
   2  -3  13       20.64       18.78      1.57 o 
   3  -3  13        0.05        0.00      0.36 o 
  -3  -2  13        1.07        0.65      0.43 o 
  -2  -2  13        0.65        0.14      0.40 o 
  -1  -2  13        7.22        5.98      0.76 o 
   0  -2  13       11.93        9.12      0.55 o 
   1  -2  13        0.01        0.34      0.25 o 
   2  -2  13       13.36       11.47      0.90 o 
   3  -2  13       20.40       14.99      0.98 o 
   4  -2  13        4.34        4.72      0.72 o 
  -3  -1  13       38.36       31.30      1.34 o 
  -2  -1  13       22.81       17.74      1.05 o 
  -1  -1  13        0.05        0.05      0.24 o 
   0  -1  13        7.59        7.05      0.58 o 
   1  -1  13        2.96        3.64      0.41 o 
   2  -1  13       27.63       27.02      1.27 o 
   3  -1  13        0.03        0.50      0.40 o 
   4  -1  13       13.38       12.55      0.97 o 
  -2   0  13       23.97       15.25      0.94 o 
  -1   0  13       38.71       28.86      2.32 o 
   0   0  13       16.25       13.64      2.82 o 
   1   0  13        0.08        0.00      0.32 o 
   2   0  13        3.33        2.38      0.54 o 
   3   0  13        1.24        0.94      0.47 o 
   4   0  13        1.49        0.83      0.50 o 
   5   0  13        0.02        0.00      0.40 o 
  -1   1  13       50.64       43.22      1.49 o 
   0   1  13        7.64        6.23      0.76 o 
   1   1  13        1.73        1.94      0.54 o 
   2   1  13        2.46        2.23      0.58 o 
   3   1  13        5.00        3.93      0.65 o 
   4   1  13       83.84       90.10      2.26 o 
   5   1  13        8.96       11.68      0.97 o 
  -2   2  13        0.13        0.00      0.43 o 
  -1   2  13       76.30       68.14      1.90 o 
   0   2  13        6.21        5.73      0.76 o 
   1   2  13        5.06        4.79      0.68 o 
   2   2  13        2.68        2.12      0.58 o 
   3   2  13        5.91        5.01      0.72 o 
   4   2  13       92.58      101.13      2.41 o 
   5   2  13        1.90        1.33      0.54 o 
  -2   3  13        7.71        6.23      0.79 o 
  -1   3  13        0.24        1.01      0.50 o 
   0   3  13        0.01        0.00      0.47 o 
   1   3  13        4.04        3.39      0.61 o 
   2   3  13        0.63        0.97      0.47 o 
   3   3  13        2.19        2.05      0.58 o 
   4   3  13        0.39        0.65      0.50 o 
  -1   4  13        3.59        3.20      0.72 o 
   0   4  13       46.35       44.87      1.63 o 
   1   4  13       14.52       15.69      1.05 o 
   2   4  13        1.05        0.14      0.50 o 
   3   4  13        0.02        0.00      0.47 o 
   4   4  13       18.15       18.16      1.12 o 
  -1  -2  14        0.49        0.32      0.43 o 
   0  -2  14       26.43       24.17      0.86 o 
   1  -2  14       18.31       13.77      0.99 o 
   2  -2  14        5.41        4.68      0.72 o 
  -2  -1  14        3.68        3.42      0.65 o 
  -1  -1  14       12.67       10.06      0.87 o 
   0  -1  14        0.87        0.99      0.32 o 
   1  -1  14       32.48       21.64      1.19 o 
   2  -1  14        0.60        0.83      0.50 o 
   3  -1  14        8.41        8.65      0.86 o 
  -2   0  14        4.73        3.71      0.61 o 
  -1   0  14        0.01        0.43      0.31 o 
   0   0  14        2.57        1.87      0.54 o 
   1   0  14        2.54        4.36      0.65 o 
   2   0  14        3.37        4.72      0.72 o 
   3   0  14       19.57       18.34      1.16 o 
  -1   1  14        0.49        0.32      0.47 o 
   0   1  14        6.73        4.07      0.68 o 
   1   1  14        0.06        0.14      0.47 o 
   2   1  14        0.17        2.91      0.68 o 
   3   1  14        1.11        1.04      0.54 o 
  -1   2  14        0.13        0.14      0.47 o 
   0   2  14       14.44       12.09      0.94 o 
   1   2  14       41.42       39.00      1.59 o 
   2   2  14       69.10       76.91      2.15 o 
   3   2  14       14.09       16.05      1.08 o 
   1   3  14        0.63        1.94      0.65 o 
   2   3  14       26.71       27.08      1.41 o 
                                                 
